# Supplementary material for: Incorporating Neglected Insect Larvae in Species Inventories: DNA Barcoding as an Effective Tool for All‐Stage Invertebrate Identification in Tree Holes
Source: Ecol Evol. 2025 Jun 24;15(6):e71586. doi: 10.1002/ece3.71586 (PMC12188026; doi:10.1002/ece3.71586)
Supplement: Supplementary file 1 — Table S1. List of the sample locations. [file ECE3-15-e71586-s002.xlsx]

## Sheet: Feuil1
Sector	Exact Site	Cavity	Latitude	Longitude
Foret domaniale de Rambouillet	Patch 1413	Cavity 10	48.666	1.772
Foret domaniale de Rambouillet	Patch 1413	Cavity 8	48.666	1.772
Foret domaniale de Rambouillet	Patch 1413	Cavity 9	48.666	1.772
Foret domaniale de Rambouillet	Patch 1415	Cavity 6	48.665	1.767
Foret domaniale de Rambouillet	Patch 1415	Cavity 7	48.665	1.767
Foret domaniale de Rambouillet	Patch 1418	Cavity 5	48.66	1.771
Foret domaniale de Rambouillet	Patch 2225	Cavity 2	48.626	1.917
Foret domaniale de Rambouillet	Patch 2225	Cavity 3	48.626	1.917
Foret domaniale de Rambouillet	Patch 2225	Cavity 4	48.626	1.917
Foret domaniale de Vierzon	Patch 1	Cavity 1	47.26	2.206
Foret domaniale de Vierzon	Patch 1	Cavity 2	47.261	2.209
Foret domaniale de Vierzon	Patch 1	Cavity 3	47.26	2.21
Foret domaniale de Vierzon	Patch 147	Cavity 15	47.258	2.133
Foret domaniale de Vierzon	Patch 162	Cavity 14	47.262	2.12
Foret domaniale de Vierzon	Patch 163	Cavity 19	47.26	2.123
Foret domaniale de Vierzon	Patch 163	Cavity 20	47.26	2.123
Foret domaniale de Vierzon	Patch 163	Cavity 21	47.259	2.122
Foret domaniale de Vierzon	Patch 163	Cavity 22	47.259	2.122
Foret domaniale de Vierzon	Patch 199	Cavity 12	47.258	2.102
Foret domaniale de Vierzon	Patch 213	Cavity 10	47.263	2.101
Foret domaniale de Vierzon	Patch 213	Cavity 11	47.263	2.101
Foret domaniale de Vierzon	Patch 213	Cavity 8	47.257	2.101
Foret domaniale de Vierzon	Patch 5	Cavity 16	47.258	2.2
Foret domaniale de Vierzon	Patch 5	Cavity 17	47.258	2.2
