# Supplementary material for: Incorporating Neglected Insect Larvae in Species Inventories: DNA Barcoding as an Effective Tool for All‐Stage Invertebrate Identification in Tree Holes
Source: Ecol Evol. 2025 Jun 24;15(6):e71586. doi: 10.1002/ece3.71586 (PMC12188026; doi:10.1002/ece3.71586)
Supplement: Supplementary file 2 — Table S2. Synthetic table of the data recovered from the dataset DS‐CAVITY in BOLD database (dataset available at the following DOI: dx.doi.org/10.5883/DS‐CAVITY). [file ECE3-15-e71586-s003.xlsx]

## Sheet: Data
Sample ID	BIN	Quality	Phylum	Class	Order	Family	Genus	Species	Life Stage	Cavity	Sector	Habitat
CLV-IRBI-CANOP0001	BOLD:AAO4341	670	Arthropoda	Insecta	Coleoptera	Scirtidae	Prionocyphon	Prionocyphon serricornis	Larvae	cavity 9	Foret domaniale de Rambouillet	Oak
CLV-IRBI-CANOP0002	BOLD:ACR0561	654	Arthropoda	Insecta	Diptera	Dolichopodidae	Poecilobothrus	Poecilobothrus nobilitatus	Larvae	cavity 9	Foret domaniale de Rambouillet	Oak
CLV-IRBI-CANOP0003	BOLD:AAV1295	653	Arthropoda	Insecta	Diptera	Sciaridae	Bradysia	Bradysia impatiens	Adult	cavity 9	Foret domaniale de Rambouillet	Oak
CLV-IRBI-CANOP0004	BOLD:AAV1295	653	Arthropoda	Insecta	Diptera	Sciaridae	Bradysia	Bradysia impatiens	Adult	cavity 9	Foret domaniale de Rambouillet	Oak
CLV-IRBI-CANOP0005	BOLD:AEH0031	654	Arthropoda	Arachnida	Araneae	Salticidae	Pseudeuophrys		Adult	cavity 9	Foret domaniale de Rambouillet	Oak
CLV-IRBI-CANOP0007		0	Arthropoda	Malacostraca					Larvae	cavity 9	Foret domaniale de Rambouillet	Oak
CLV-IRBI-CANOP0008	BOLD:AAI9434	662	Arthropoda	Diplopoda	Julida	Julidae	Cylindroiulus	Cylindroiulus punctatus	Adult	cavity 9	Foret domaniale de Rambouillet	Oak
CLV-IRBI-CANOP0009	BOLD:AAV1295	653	Arthropoda	Insecta	Diptera	Sciaridae	Bradysia	Bradysia impatiens	Adult	cavity 9	Foret domaniale de Rambouillet	Oak
CLV-IRBI-CANOP0010	BOLD:AAI9434	654	Arthropoda	Diplopoda	Julida	Julidae	Cylindroiulus	Cylindroiulus punctatus	Adult	cavity 9	Foret domaniale de Rambouillet	Oak
CLV-IRBI-CANOP0011	BOLD:ABX0469	654	Arthropoda	Arachnida	Araneae	Gnaphosidae	Drassodes	Drassodes lapidosus	Adult	cavity 9	Foret domaniale de Rambouillet	Oak
CLV-IRBI-CANOP0013	BOLD:AAC1817	640	Annelida	Clitellata	Crassiclitellata	Lumbricidae	Bimastos	Bimastos eiseni	Adult	cavity 9	Foret domaniale de Rambouillet	Oak
CLV-IRBI-CANOP0015	BOLD:AAV1295	655	Arthropoda	Insecta	Diptera	Sciaridae	Bradysia	Bradysia impatiens	Adult	cavity 9	Foret domaniale de Rambouillet	Oak
CLV-IRBI-CANOP0016	BOLD:AAI9434	652	Arthropoda	Diplopoda	Julida	Julidae	Cylindroiulus	Cylindroiulus punctatus	Adult	cavity 9	Foret domaniale de Rambouillet	Oak
CLV-IRBI-CANOP0017	BOLD:ACG2746	655	Arthropoda	Insecta	Coleoptera	Staphylinidae	Quedius	Quedius brevicornis	Larvae	cavity 9	Foret domaniale de Rambouillet	Oak
CLV-IRBI-CANOP0018	BOLD:AAI9434	653	Arthropoda	Diplopoda	Julida	Julidae	Cylindroiulus	Cylindroiulus punctatus	Adult	cavity 9	Foret domaniale de Rambouillet	Oak
CLV-IRBI-CANOP0019	BOLD:ACR0561	654	Arthropoda	Insecta	Diptera	Dolichopodidae	Poecilobothrus	Poecilobothrus nobilitatus	Larvae	cavity 9	Foret domaniale de Rambouillet	Oak
CLV-IRBI-CANOP0020	BOLD:AAO4341	655	Arthropoda	Insecta	Coleoptera	Scirtidae	Prionocyphon	Prionocyphon serricornis	Larvae	cavity 9	Foret domaniale de Rambouillet	Oak
CLV-IRBI-CANOP0022	BOLD:ACR0561	654	Arthropoda	Insecta	Diptera	Dolichopodidae	Poecilobothrus	Poecilobothrus nobilitatus	Larvae	cavity 9	Foret domaniale de Rambouillet	Oak
CLV-IRBI-CANOP0024	BOLD:AAI9434	656	Arthropoda	Diplopoda	Julida	Julidae	Cylindroiulus	Cylindroiulus punctatus	Adult	cavity 9	Foret domaniale de Rambouillet	Oak
CLV-IRBI-CANOP0025	BOLD:ACR0561	655	Arthropoda	Insecta	Diptera	Dolichopodidae	Poecilobothrus	Poecilobothrus nobilitatus	Larvae	cavity 9	Foret domaniale de Rambouillet	Oak
CLV-IRBI-CANOP0028	BOLD:AAO3603	653	Arthropoda	Collembola	Entomobryomorpha	Isotomidae	Vertagopus	Vertagopus arboreus	Adult	cavity 8	Foret domaniale de Vierzon	Oak
CLV-IRBI-CANOP0029		0	Arthropoda	Insecta	Diptera				Adult	cavity 8	Foret domaniale de Vierzon	Oak
CLV-IRBI-CANOP0030	BOLD:AAI9434	651	Arthropoda	Diplopoda	Julida	Julidae	Cylindroiulus	Cylindroiulus punctatus	Adult	cavity 8	Foret domaniale de Vierzon	Oak
CLV-IRBI-CANOP0031	BOLD:AAV1295	654	Arthropoda	Insecta	Diptera	Sciaridae	Bradysia	Bradysia impatiens	Adult	cavity 8	Foret domaniale de Vierzon	Oak
CLV-IRBI-CANOP0032		0	Arthropoda	Arachnida	Pseudoscorpiones				Adult	cavity 8	Foret domaniale de Vierzon	Oak
CLV-IRBI-CANOP0033	BOLD:AAV1295	651	Arthropoda	Insecta	Diptera	Sciaridae	Bradysia	Bradysia impatiens	Adult	cavity 8	Foret domaniale de Vierzon	Oak
CLV-IRBI-CANOP0034	BOLD:ACR0561	655	Arthropoda	Insecta	Diptera	Dolichopodidae	Poecilobothrus	Poecilobothrus nobilitatus	Larvae	cavity 8	Foret domaniale de Vierzon	Oak
CLV-IRBI-CANOP0035	BOLD:AAY8079	651	Arthropoda	Insecta	Diptera	Mycetophilidae	Zygomyia	Zygomyia vara	Adult	cavity 8	Foret domaniale de Vierzon	Oak
CLV-IRBI-CANOP0036	BOLD:AAG1020	654	Arthropoda	Insecta	Diptera	Chironomidae	Smittia		Adult	cavity 8	Foret domaniale de Vierzon	Oak
CLV-IRBI-CANOP0037	BOLD:AAV1295	653	Arthropoda	Insecta	Diptera	Sciaridae	Bradysia	Bradysia impatiens	Adult	cavity 8	Foret domaniale de Vierzon	Oak
CLV-IRBI-CANOP0038	BOLD:ACL7274	654	Arthropoda	Insecta	Blattodea	Ectobiidae	Ectobius	Ectobius pallidus	Larvae	cavity 8	Foret domaniale de Vierzon	Oak
CLV-IRBI-CANOP0039		0	Arthropoda	Insecta	Diptera				Adult	cavity 8	Foret domaniale de Vierzon	Oak
CLV-IRBI-CANOP0040	BOLD:AAV1295	655	Arthropoda	Insecta	Diptera	Sciaridae	Bradysia	Bradysia impatiens	Adult	cavity 8	Foret domaniale de Vierzon	Oak
CLV-IRBI-CANOP0041	BOLD:AAY8079	652	Arthropoda	Insecta	Diptera	Mycetophilidae	Zygomyia	Zygomyia vara	Adult	cavity 8	Foret domaniale de Vierzon	Oak
CLV-IRBI-CANOP0042	BOLD:AAY8079	654	Arthropoda	Insecta	Diptera	Mycetophilidae	Zygomyia	Zygomyia vara	Adult	cavity 8	Foret domaniale de Vierzon	Oak
CLV-IRBI-CANOP0043	BOLD:AAV1295	654	Arthropoda	Insecta	Diptera	Sciaridae	Bradysia	Bradysia impatiens	Adult	cavity 8	Foret domaniale de Vierzon	Oak
CLV-IRBI-CANOP0044	BOLD:AAV1295	654	Arthropoda	Insecta	Diptera	Sciaridae	Bradysia	Bradysia impatiens	Adult	cavity 8	Foret domaniale de Vierzon	Oak
CLV-IRBI-CANOP0045	BOLD:AAV1295	654	Arthropoda	Insecta	Diptera	Sciaridae	Bradysia	Bradysia impatiens	Adult	cavity 8	Foret domaniale de Vierzon	Oak
LS-IRBI-CANOP0002	BOLD:AAN1494	640	Arthropoda	Insecta	Coleoptera	Staphylinidae	Omalium	Omalium rivulare	Larvae	cavity 10	Foret domaniale de Vierzon	Beech
LS-IRBI-CANOP0003	BOLD:AAN1494	652	Arthropoda	Insecta	Coleoptera	Staphylinidae	Omalium	Omalium rivulare	Larvae	cavity 10	Foret domaniale de Vierzon	Beech
LS-IRBI-CANOP0004	BOLD:ACB2639	654	Arthropoda	Insecta	Coleoptera	Staphylinidae	Tachinus	Tachinus subterraneus	Larvae	cavity 10	Foret domaniale de Vierzon	Beech
LS-IRBI-CANOP0005		0	Arthropoda	Insecta					Larvae	cavity 10	Foret domaniale de Vierzon	Beech
LS-IRBI-CANOP0006	BOLD:AAN1581	654	Arthropoda	Insecta	Coleoptera	Staphylinidae	Oxypoda	Oxypoda opaca	Larvae	cavity 10	Foret domaniale de Vierzon	Beech
LS-IRBI-CANOP0007	BOLD:ACD3340	654	Arthropoda	Insecta	Diptera	Heleomyzidae	Tephrochlamys		Larvae	cavity 10	Foret domaniale de Vierzon	Beech
LS-IRBI-CANOP0008		0	Arthropoda	Insecta					Larvae	cavity 10	Foret domaniale de Vierzon	Beech
LS-IRBI-CANOP0009	BOLD:ACB2639	640	Arthropoda	Insecta	Coleoptera	Staphylinidae	Tachinus	Tachinus subterraneus	Larvae	cavity 10	Foret domaniale de Vierzon	Beech
LS-IRBI-CANOP0010		0	Arthropoda	Insecta					Larvae	cavity 10	Foret domaniale de Vierzon	Beech
LS-IRBI-CANOP0011	BOLD:AEL3057	652	Arthropoda	Insecta	Coleoptera	Staphylinidae	Omalium	Omalium rugatum	Larvae	cavity 10	Foret domaniale de Vierzon	Beech
LS-IRBI-CANOP0012	BOLD:AAN1494	654	Arthropoda	Insecta	Coleoptera	Staphylinidae	Omalium	Omalium rivulare	Larvae	cavity 10	Foret domaniale de Vierzon	Beech
LS-IRBI-CANOP0013	BOLD:AAO0732	654	Arthropoda	Insecta	Coleoptera	Staphylinidae	Bolitochara	Bolitochara obliqua	Larvae	cavity 10	Foret domaniale de Vierzon	Beech
LS-IRBI-CANOP0014		0	Arthropoda	Insecta					Larvae	cavity 10	Foret domaniale de Vierzon	Beech
LS-IRBI-CANOP0015		0	Arthropoda	Insecta					Larvae	cavity 10	Foret domaniale de Vierzon	Beech
LS-IRBI-CANOP0017		0	Arthropoda	Insecta					Larvae	cavity 10	Foret domaniale de Vierzon	Beech
LS-IRBI-CANOP0018		0	Arthropoda	Insecta					Larvae	cavity 10	Foret domaniale de Vierzon	Beech
LS-IRBI-CANOP0019	BOLD:ACD3340	651	Arthropoda	Insecta	Diptera	Heleomyzidae	Tephrochlamys		Larvae	cavity 10	Foret domaniale de Vierzon	Beech
LS-IRBI-CANOP0020		0	Arthropoda	Insecta					Larvae	cavity 10	Foret domaniale de Vierzon	Beech
LS-IRBI-CANOP0023	BOLD:ACL3787	654	Arthropoda	Insecta	Hemiptera	Aphididae	Thelaxes	Thelaxes dryophila	Larvae	cavity 10	Foret domaniale de Vierzon	Beech
LS-IRBI-CANOP0025		0	Arthropoda	Insecta					Larvae	cavity 10	Foret domaniale de Vierzon	Beech
LS-IRBI-CANOP0026	BOLD:ACD3340	675	Arthropoda	Insecta	Diptera	Heleomyzidae	Tephrochlamys		Larvae	cavity 10	Foret domaniale de Vierzon	Beech
LS-IRBI-CANOP0027		0	Arthropoda	Insecta					Larvae	cavity 10	Foret domaniale de Vierzon	Beech
LS-IRBI-CANOP0028	BOLD:AAC5134	655	Arthropoda	Insecta	Lepidoptera	Tineidae	Nemapogon	Nemapogon granella	Adult	cavity 10	Foret domaniale de Vierzon	Beech
LS-IRBI-CANOP0029	BOLD:AAC5134	655	Arthropoda	Insecta	Lepidoptera	Tineidae	Nemapogon	Nemapogon granella	Adult	cavity 10	Foret domaniale de Vierzon	Beech
LS-IRBI-CANOP0030	BOLD:AAN1494	651	Arthropoda	Insecta	Coleoptera	Staphylinidae	Omalium	Omalium rivulare	Larvae	cavity 10	Foret domaniale de Vierzon	Beech
LS-IRBI-CANOP0031	BOLD:AAO4450	651	Arthropoda	Insecta	Coleoptera	Elateridae	Ampedus	Ampedus nigerrimus	Larvae	cavity 10	Foret domaniale de Vierzon	Beech
LS-IRBI-CANOP0032	BOLD:ACD3340	652	Arthropoda	Insecta	Diptera	Heleomyzidae	Tephrochlamys		Larvae	cavity 10	Foret domaniale de Vierzon	Beech
LS-IRBI-CANOP0034	BOLD:ACD3340	653	Arthropoda	Insecta	Diptera	Heleomyzidae	Tephrochlamys		Larvae	cavity 10	Foret domaniale de Vierzon	Beech
LS-IRBI-CANOP0035		0	Arthropoda	Insecta					Larvae	cavity 10	Foret domaniale de Vierzon	Beech
LS-IRBI-CANOP0036	BOLD:AAN1494	653	Arthropoda	Insecta	Coleoptera	Staphylinidae	Omalium	Omalium rivulare	Larvae	cavity 10	Foret domaniale de Vierzon	Beech
LS-IRBI-CANOP0037	BOLD:AAZ4371	652	Arthropoda	Insecta	Coleoptera	Staphylinidae	Omalium	Omalium rugatum	Larvae	cavity 10	Foret domaniale de Vierzon	Beech
LS-IRBI-CANOP0038	BOLD:ACD3340	654	Arthropoda	Insecta	Diptera	Heleomyzidae	Tephrochlamys		Larvae	cavity 10	Foret domaniale de Vierzon	Beech
LS-IRBI-CANOP0039		0	Arthropoda	Insecta					Larvae	cavity 10	Foret domaniale de Vierzon	Beech
LS-IRBI-CANOP0040	BOLD:AAN1581	653	Arthropoda	Insecta	Coleoptera	Staphylinidae	Oxypoda	Oxypoda opaca	Larvae	cavity 10	Foret domaniale de Vierzon	Beech
LS-IRBI-CANOP0041	BOLD:ACB2639	653	Arthropoda	Insecta	Coleoptera	Staphylinidae	Tachinus	Tachinus subterraneus	Larvae	cavity 10	Foret domaniale de Vierzon	Beech
LS-IRBI-CANOP0042		0	Arthropoda	Insecta	Coleoptera	Staphylinidae			Adult	cavity 10	Foret domaniale de Vierzon	Beech
LS-IRBI-CANOP0043	BOLD:ACA7435	651	Arthropoda	Insecta	Coleoptera	Staphylinidae	Aleochara	Aleochara stichai	Adult	cavity 10	Foret domaniale de Vierzon	Beech
LS-IRBI-CANOP0044		0	Arthropoda	Insecta	Coleoptera				Adult	cavity 10	Foret domaniale de Vierzon	Beech
LS-IRBI-CANOP0045	BOLD:AAP6473	651	Arthropoda	Insecta	Coleoptera	Erotylidae	Triplax	Triplax russica	Adult	cavity 10	Foret domaniale de Vierzon	Beech
LS-IRBI-CANOP0046	BOLD:AAP7364	655	Arthropoda	Insecta	Coleoptera	Curculionidae	Phloeophagus	Phloeophagus lignarius	Adult	cavity 10	Foret domaniale de Vierzon	Beech
LS-IRBI-CANOP0047		0	Arthropoda	Insecta					Larvae	cavity 10	Foret domaniale de Vierzon	Beech
LS-IRBI-CANOP0048	BOLD:AAG3680	654	Arthropoda	Insecta	Lepidoptera	Tineidae	Niditinea	Niditinea striolella	Larvae	cavity 10	Foret domaniale de Rambouillet	Oak
LS-IRBI-CANOP0049		0	Arthropoda	Insecta					Larvae	cavity 10	Foret domaniale de Rambouillet	Oak
LS-IRBI-CANOP0050	BOLD:AAG3680	653	Arthropoda	Insecta	Lepidoptera	Tineidae	Niditinea	Niditinea striolella	Larvae	cavity 10	Foret domaniale de Rambouillet	Oak
LS-IRBI-CANOP0051	BOLD:AAO4839	651	Arthropoda	Insecta	Coleoptera	Tenebrionidae	Palorus	Palorus depressus	Adult	cavity 10	Foret domaniale de Rambouillet	Oak
LS-IRBI-CANOP0052	BOLD:AAO4450	654	Arthropoda	Insecta	Coleoptera	Elateridae	Ampedus	Ampedus nigerrimus	Larvae	cavity 2	Foret domaniale de Vierzon	Oak
LS-IRBI-CANOP0053	BOLD:AAO4450	654	Arthropoda	Insecta	Coleoptera	Elateridae	Ampedus	Ampedus nigerrimus	Larvae	cavity 2	Foret domaniale de Vierzon	Oak
LS-IRBI-CANOP0054	BOLD:ACG2753	654	Arthropoda	Insecta	Coleoptera	Tenebrionidae	Pseudocistela	Pseudocistela ceramboides	Larvae	cavity 2	Foret domaniale de Vierzon	Oak
LS-IRBI-CANOP0055	BOLD:AAO4450	654	Arthropoda	Insecta	Coleoptera	Elateridae	Ampedus	Ampedus nigerrimus	Larvae	cavity 2	Foret domaniale de Vierzon	Oak
LS-IRBI-CANOP0056	BOLD:AAO4450	654	Arthropoda	Insecta	Coleoptera	Elateridae	Ampedus	Ampedus nigerrimus	Larvae	cavity 2	Foret domaniale de Vierzon	Oak
LS-IRBI-CANOP0057		0	Arthropoda	Insecta					Larvae	cavity 2	Foret domaniale de Vierzon	Oak
LS-IRBI-CANOP0058	BOLD:ACG2753	653	Arthropoda	Insecta	Coleoptera	Tenebrionidae	Pseudocistela	Pseudocistela ceramboides	Larvae	cavity 2	Foret domaniale de Vierzon	Oak
LS-IRBI-CANOP0059	BOLD:AAO4450	655	Arthropoda	Insecta	Coleoptera	Elateridae	Ampedus	Ampedus nigerrimus	Larvae	cavity 2	Foret domaniale de Vierzon	Oak
LS-IRBI-CANOP0060	BOLD:AAO4450	655	Arthropoda	Insecta	Coleoptera	Elateridae	Ampedus	Ampedus nigerrimus	Larvae	cavity 2	Foret domaniale de Vierzon	Oak
LS-IRBI-CANOP0061	BOLD:AAO4450	654	Arthropoda	Insecta	Coleoptera	Elateridae	Ampedus	Ampedus nigerrimus	Larvae	cavity 2	Foret domaniale de Vierzon	Oak
LS-IRBI-CANOP0062	BOLD:AAO4450	658	Arthropoda	Insecta	Coleoptera	Elateridae	Ampedus	Ampedus nigerrimus	Larvae	cavity 2	Foret domaniale de Vierzon	Oak
LS-IRBI-CANOP0063		0	Arthropoda	Insecta					Larvae	cavity 2	Foret domaniale de Vierzon	Oak
LS-IRBI-CANOP0064	BOLD:AAO4450	654	Arthropoda	Insecta	Coleoptera	Elateridae	Ampedus	Ampedus nigerrimus	Larvae	cavity 2	Foret domaniale de Vierzon	Oak
LS-IRBI-CANOP0065		0	Arthropoda	Insecta					Larvae	cavity 2	Foret domaniale de Vierzon	Oak
LS-IRBI-CANOP0066	BOLD:AAO4450	653	Arthropoda	Insecta	Coleoptera	Elateridae	Ampedus	Ampedus nigerrimus	Larvae	cavity 2	Foret domaniale de Vierzon	Oak
LS-IRBI-CANOP0067	BOLD:ACG2753	654	Arthropoda	Insecta	Coleoptera	Tenebrionidae	Pseudocistela	Pseudocistela ceramboides	Larvae	cavity 2	Foret domaniale de Vierzon	Oak
LS-IRBI-CANOP0068	BOLD:ACG2753	652	Arthropoda	Insecta	Coleoptera	Tenebrionidae	Pseudocistela	Pseudocistela ceramboides	Larvae	cavity 2	Foret domaniale de Vierzon	Oak
LS-IRBI-CANOP0069	BOLD:AAO4450	654	Arthropoda	Insecta	Coleoptera	Elateridae	Ampedus	Ampedus nigerrimus	Larvae	cavity 2	Foret domaniale de Vierzon	Oak
LS-IRBI-CANOP0070	BOLD:AAO4450	654	Arthropoda	Insecta	Coleoptera	Elateridae	Ampedus	Ampedus nigerrimus	Larvae	cavity 2	Foret domaniale de Vierzon	Oak
LS-IRBI-CANOP0071	BOLD:AAO4450	696	Arthropoda	Insecta	Coleoptera	Elateridae	Ampedus	Ampedus nigerrimus	Larvae	cavity 2	Foret domaniale de Vierzon	Oak
LS-IRBI-CANOP0072	BOLD:AAO4450	654	Arthropoda	Insecta	Coleoptera	Elateridae	Ampedus	Ampedus nigerrimus	Larvae	cavity 2	Foret domaniale de Vierzon	Oak
LS-IRBI-CANOP0073	BOLD:AAO4450	655	Arthropoda	Insecta	Coleoptera	Elateridae	Ampedus	Ampedus nigerrimus	Larvae	cavity 2	Foret domaniale de Vierzon	Oak
LS-IRBI-CANOP0074	BOLD:AAO4450	654	Arthropoda	Insecta	Coleoptera	Elateridae	Ampedus	Ampedus nigerrimus	Larvae	cavity 2	Foret domaniale de Vierzon	Oak
LS-IRBI-CANOP0075		0	Arthropoda	Insecta					Larvae	cavity 2	Foret domaniale de Vierzon	Oak
LS-IRBI-CANOP0076	BOLD:AAO4450	655	Arthropoda	Insecta	Coleoptera	Elateridae	Ampedus	Ampedus nigerrimus	Larvae	cavity 2	Foret domaniale de Vierzon	Oak
LS-IRBI-CANOP0077	BOLD:AAO4450	655	Arthropoda	Insecta	Coleoptera	Elateridae	Ampedus	Ampedus nigerrimus	Larvae	cavity 2	Foret domaniale de Vierzon	Oak
LS-IRBI-CANOP0078	BOLD:AAO4450	673	Arthropoda	Insecta	Coleoptera	Elateridae	Ampedus	Ampedus nigerrimus	Larvae	cavity 2	Foret domaniale de Vierzon	Oak
LS-IRBI-CANOP0079	BOLD:AAO4450	655	Arthropoda	Insecta	Coleoptera	Elateridae	Ampedus	Ampedus nigerrimus	Larvae	cavity 2	Foret domaniale de Vierzon	Oak
LS-IRBI-CANOP0080	BOLD:AAO4450	654	Arthropoda	Insecta	Coleoptera	Elateridae	Ampedus	Ampedus nigerrimus	Larvae	cavity 2	Foret domaniale de Vierzon	Oak
LS-IRBI-CANOP0081	BOLD:AAO4450	656	Arthropoda	Insecta	Coleoptera	Elateridae	Ampedus	Ampedus nigerrimus	Larvae	cavity 2	Foret domaniale de Vierzon	Oak
LS-IRBI-CANOP0082	BOLD:AAO4450	655	Arthropoda	Insecta	Coleoptera	Elateridae	Ampedus	Ampedus nigerrimus	Larvae	cavity 2	Foret domaniale de Vierzon	Oak
LS-IRBI-CANOP0083	BOLD:AAO4450	655	Arthropoda	Insecta	Coleoptera	Elateridae	Ampedus	Ampedus nigerrimus	Larvae	cavity 2	Foret domaniale de Vierzon	Oak
LS-IRBI-CANOP0084	BOLD:AAO4450	656	Arthropoda	Insecta	Coleoptera	Elateridae	Ampedus	Ampedus nigerrimus	Larvae	cavity 2	Foret domaniale de Vierzon	Oak
LS-IRBI-CANOP0085	BOLD:AAO4450	654	Arthropoda	Insecta	Coleoptera	Elateridae	Ampedus	Ampedus nigerrimus	Larvae	cavity 2	Foret domaniale de Vierzon	Oak
LS-IRBI-CANOP0086	BOLD:AAO4450	673	Arthropoda	Insecta	Coleoptera	Elateridae	Ampedus	Ampedus nigerrimus	Larvae	cavity 2	Foret domaniale de Vierzon	Oak
LS-IRBI-CANOP0087	BOLD:AAO4450	654	Arthropoda	Insecta	Coleoptera	Elateridae	Ampedus	Ampedus nigerrimus	Larvae	cavity 2	Foret domaniale de Vierzon	Oak
LS-IRBI-CANOP0088	BOLD:ACJ5219	674	Arthropoda	Insecta	Diptera	Trichoceridae	Trichocera	Trichocera rufescens	Larvae	cavity 2	Foret domaniale de Vierzon	Oak
LS-IRBI-CANOP0089	BOLD:ACD0702	654	Arthropoda	Insecta	Coleoptera	Scarabaeidae	Cetonia	Cetonia aurata	Larvae	cavity 2	Foret domaniale de Vierzon	Oak
LS-IRBI-CANOP0090	BOLD:ACD0702	654	Arthropoda	Insecta	Coleoptera	Scarabaeidae	Cetonia	Cetonia aurata	Larvae	cavity 2	Foret domaniale de Vierzon	Oak
LS-IRBI-CANOP0091	BOLD:AAO3297	654	Arthropoda	Insecta	Coleoptera	Mycetophagidae	Triphyllus	Triphyllus bicolor	Larvae	cavity 2	Foret domaniale de Vierzon	Oak
LS-IRBI-CANOP0092	BOLD:ACQ9998	654	Arthropoda	Insecta	Diptera	Trichoceridae	Trichocera	Trichocera saltator	Larvae	cavity 3	Foret domaniale de Vierzon	Oak
LS-IRBI-CANOP0093	BOLD:AAN1494	654	Arthropoda	Insecta	Coleoptera	Staphylinidae	Omalium	Omalium rivulare	Larvae	cavity 3	Foret domaniale de Vierzon	Oak
LS-IRBI-CANOP0094	BOLD:AAZ4371	652	Arthropoda	Insecta	Coleoptera	Staphylinidae	Omalium	Omalium rugatum	Larvae	cavity 3	Foret domaniale de Vierzon	Oak
LS-IRBI-CANOP0095	BOLD:ACB2639	654	Arthropoda	Insecta	Coleoptera	Staphylinidae	Tachinus	Tachinus subterraneus	Larvae	cavity 3	Foret domaniale de Vierzon	Oak
LS-IRBI-CANOP0096		0	Arthropoda	Insecta					Larvae	cavity 3	Foret domaniale de Vierzon	Oak
LS-IRBI-CANOP0097	BOLD:ACC0273	654	Arthropoda	Insecta	Diptera	Trichoceridae	Trichocera	Trichocera hiemalis	Larvae	cavity 3	Foret domaniale de Vierzon	Oak
LS-IRBI-CANOP0098		0	Arthropoda	Insecta					Larvae	cavity 3	Foret domaniale de Vierzon	Oak
LS-IRBI-CANOP0099	BOLD:ACB2639	654	Arthropoda	Insecta	Coleoptera	Staphylinidae	Tachinus	Tachinus subterraneus	Larvae	cavity 3	Foret domaniale de Vierzon	Oak
LS-IRBI-CANOP0100		0	Arthropoda	Insecta					Larvae	cavity 3	Foret domaniale de Vierzon	Oak
LS-IRBI-CANOP0101	BOLD:AAN1494	652	Arthropoda	Insecta	Coleoptera	Staphylinidae	Omalium	Omalium rivulare	Larvae	cavity 3	Foret domaniale de Vierzon	Oak
LS-IRBI-CANOP0102		0	Arthropoda	Insecta					Larvae	cavity 3	Foret domaniale de Vierzon	Oak
LS-IRBI-CANOP0103		0	Arthropoda	Insecta					Larvae	cavity 3	Foret domaniale de Vierzon	Oak
LS-IRBI-CANOP0104		0	Arthropoda	Insecta					Larvae	cavity 3	Foret domaniale de Vierzon	Oak
LS-IRBI-CANOP0105	BOLD:AAN1494	653	Arthropoda	Insecta	Coleoptera	Staphylinidae	Omalium	Omalium rivulare	Larvae	cavity 3	Foret domaniale de Vierzon	Oak
LS-IRBI-CANOP0106	BOLD:ABU7022	652	Arthropoda	Insecta	Coleoptera	Staphylinidae	Proteinus	Proteinus brachypterus	Larvae	cavity 3	Foret domaniale de Vierzon	Oak
LS-IRBI-CANOP0107	BOLD:ACD1376	651	Arthropoda	Insecta	Coleoptera	Staphylinidae	Atheta	Atheta aeneicollis	Larvae	cavity 3	Foret domaniale de Vierzon	Oak
LS-IRBI-CANOP0108	BOLD:AAZ4371	640	Arthropoda	Insecta	Coleoptera	Staphylinidae	Omalium	Omalium rugatum	Larvae	cavity 3	Foret domaniale de Vierzon	Oak
LS-IRBI-CANOP0109	BOLD:ACB2639	655	Arthropoda	Insecta	Coleoptera	Staphylinidae	Tachinus	Tachinus subterraneus	Larvae	cavity 3	Foret domaniale de Vierzon	Oak
LS-IRBI-CANOP0110	BOLD:AAN1494	652	Arthropoda	Insecta	Coleoptera	Staphylinidae	Omalium	Omalium rivulare	Larvae	cavity 3	Foret domaniale de Vierzon	Oak
LS-IRBI-CANOP0111		0	Arthropoda	Insecta					Larvae	cavity 3	Foret domaniale de Vierzon	Oak
LS-IRBI-CANOP0112	BOLD:AAM9744	654	Arthropoda	Insecta	Coleoptera	Staphylinidae	Proteinus	Proteinus ovalis	Larvae	cavity 3	Foret domaniale de Vierzon	Oak
LS-IRBI-CANOP0113	BOLD:AAM9744	652	Arthropoda	Insecta	Coleoptera	Staphylinidae	Proteinus	Proteinus ovalis	Larvae	cavity 3	Foret domaniale de Vierzon	Oak
LS-IRBI-CANOP0114	BOLD:AAM9744	653	Arthropoda	Insecta	Coleoptera	Staphylinidae	Proteinus	Proteinus ovalis	Larvae	cavity 3	Foret domaniale de Vierzon	Oak
LS-IRBI-CANOP0115	BOLD:AAM9744	653	Arthropoda	Insecta	Coleoptera	Staphylinidae	Proteinus	Proteinus ovalis	Larvae	cavity 3	Foret domaniale de Vierzon	Oak
LS-IRBI-CANOP0116		0	Arthropoda	Insecta					Larvae	cavity 3	Foret domaniale de Vierzon	Oak
LS-IRBI-CANOP0117	BOLD:ACD1376	653	Arthropoda	Insecta	Coleoptera	Staphylinidae	Atheta	Atheta aeneicollis	Larvae	cavity 3	Foret domaniale de Vierzon	Oak
LS-IRBI-CANOP0118	BOLD:ACD1376	652	Arthropoda	Insecta	Coleoptera	Staphylinidae	Atheta	Atheta aeneicollis	Larvae	cavity 3	Foret domaniale de Vierzon	Oak
LS-IRBI-CANOP0119	BOLD:ACD1376	653	Arthropoda	Insecta	Coleoptera	Staphylinidae	Atheta	Atheta aeneicollis	Adult	cavity 3	Foret domaniale de Vierzon	Oak
LS-IRBI-CANOP0120		0	Arthropoda	Insecta	Coleoptera	Staphylinidae			Adult	cavity 3	Foret domaniale de Vierzon	Oak
LS-IRBI-CANOP0121	BOLD:AAN1494	640	Arthropoda	Insecta	Coleoptera	Staphylinidae	Omalium	Omalium rivulare	Adult	cavity 3	Foret domaniale de Vierzon	Oak
LS-IRBI-CANOP0122	BOLD:AAN1494	652	Arthropoda	Insecta	Coleoptera	Staphylinidae	Omalium	Omalium rivulare	Adult	cavity 3	Foret domaniale de Vierzon	Oak
LS-IRBI-CANOP0123		0	Arthropoda	Insecta	Coleoptera	Staphylinidae			Adult	cavity 3	Foret domaniale de Vierzon	Oak
LS-IRBI-CANOP0124		0	Arthropoda	Insecta	Coleoptera	Staphylinidae			Adult	cavity 3	Foret domaniale de Vierzon	Oak
LS-IRBI-CANOP0125	BOLD:ACD1376	654	Arthropoda	Insecta	Coleoptera	Staphylinidae	Atheta	Atheta aeneicollis	Adult	cavity 3	Foret domaniale de Vierzon	Oak
LS-IRBI-CANOP0126		0	Arthropoda	Insecta	Coleoptera	Staphylinidae			Adult	cavity 3	Foret domaniale de Vierzon	Oak
LS-IRBI-CANOP0127		0	Arthropoda	Insecta	Coleoptera	Staphylinidae			Adult	cavity 3	Foret domaniale de Vierzon	Oak
LS-IRBI-CANOP0128		0	Arthropoda	Insecta	Coleoptera	Staphylinidae			Adult	cavity 3	Foret domaniale de Vierzon	Oak
LS-IRBI-CANOP0129	BOLD:ACD1376	653	Arthropoda	Insecta	Coleoptera	Staphylinidae	Atheta	Atheta aeneicollis	Adult	cavity 3	Foret domaniale de Vierzon	Oak
LS-IRBI-CANOP0130		0	Arthropoda	Insecta	Coleoptera	Staphylinidae			Adult	cavity 3	Foret domaniale de Vierzon	Oak
LS-IRBI-CANOP0132		0	Arthropoda	Insecta	Coleoptera				Adult	cavity 3	Foret domaniale de Vierzon	Oak
LS-IRBI-CANOP0133		0	Arthropoda	Insecta	Coleoptera				Adult	cavity 3	Foret domaniale de Vierzon	Oak
LS-IRBI-CANOP0134	BOLD:AEL3936	651	Arthropoda	Insecta	Coleoptera	Cryptophagidae	Cryptophagus	Cryptophagus pilosus	Adult	cavity 3	Foret domaniale de Vierzon	Oak
LS-IRBI-CANOP0135		0	Arthropoda	Insecta	Coleoptera				Adult	cavity 3	Foret domaniale de Vierzon	Oak
LS-IRBI-CANOP0136	BOLD:ABU7022	646	Arthropoda	Insecta	Coleoptera	Staphylinidae	Proteinus	Proteinus brachypterus	Adult	cavity 3	Foret domaniale de Vierzon	Oak
LS-IRBI-CANOP0137		0	Arthropoda	Insecta	Coleoptera	Staphylinidae			Adult	cavity 3	Foret domaniale de Vierzon	Oak
LS-IRBI-CANOP0138		0	Arthropoda	Insecta	Coleoptera				Larvae	cavity 3	Foret domaniale de Vierzon	Oak
LS-IRBI-CANOP0139		0	Arthropoda	Insecta	Coleoptera				Larvae	cavity 3	Foret domaniale de Vierzon	Oak
LS-IRBI-CANOP0141		0	Arthropoda	Insecta					Larvae	cavity 3	Foret domaniale de Vierzon	Oak
LS-IRBI-CANOP0142		0	Arthropoda	Insecta					Larvae	cavity 3	Foret domaniale de Vierzon	Oak
LS-IRBI-CANOP0143		0	Arthropoda	Insecta					Larvae	cavity 3	Foret domaniale de Vierzon	Oak
LS-IRBI-CANOP0144		0	Arthropoda	Insecta					Larvae	cavity 8	Foret domaniale de Rambouillet	Oak
LS-IRBI-CANOP0145	BOLD:AAK0829	640	Arthropoda	Insecta	Hymenoptera	Apidae			Larvae	cavity 8	Foret domaniale de Rambouillet	Oak
LS-IRBI-CANOP0146		0	Arthropoda	Insecta					Larvae	cavity 8	Foret domaniale de Rambouillet	Oak
LS-IRBI-CANOP0147	BOLD:AAP7160	655	Arthropoda	Insecta	Coleoptera	Tenebrionidae	Prionychus	Prionychus ater	Larvae	cavity 8	Foret domaniale de Rambouillet	Oak
LS-IRBI-CANOP0148		0	Arthropoda	Insecta					Larvae	cavity 8	Foret domaniale de Rambouillet	Oak
LS-IRBI-CANOP0149	BOLD:AAP7160	654	Arthropoda	Insecta	Coleoptera	Tenebrionidae	Prionychus	Prionychus ater	Larvae	cavity 8	Foret domaniale de Rambouillet	Oak
LS-IRBI-CANOP0150	BOLD:AAP7160	653	Arthropoda	Insecta	Coleoptera	Tenebrionidae	Prionychus	Prionychus ater	Larvae	cavity 8	Foret domaniale de Rambouillet	Oak
LS-IRBI-CANOP0152		0	Arthropoda	Insecta					Larvae	cavity 8	Foret domaniale de Rambouillet	Oak
LS-IRBI-CANOP0153		0	Arthropoda	Insecta					Larvae	cavity 8	Foret domaniale de Rambouillet	Oak
LS-IRBI-CANOP0154	BOLD:AAO1236	652	Arthropoda	Insecta	Coleoptera	Staphylinidae	Quedius	Quedius cruentus	Larvae	cavity 15	Foret domaniale de Vierzon	Beech
LS-IRBI-CANOP0155	BOLD:AAO1236	653	Arthropoda	Insecta	Coleoptera	Staphylinidae	Quedius	Quedius cruentus	Larvae	cavity 15	Foret domaniale de Vierzon	Beech
LS-IRBI-CANOP0156	BOLD:AAO1236	652	Arthropoda	Insecta	Coleoptera	Staphylinidae	Quedius	Quedius cruentus	Larvae	cavity 15	Foret domaniale de Vierzon	Beech
LS-IRBI-CANOP0158	BOLD:ACG2751	654	Arthropoda	Insecta	Coleoptera	Staphylinidae	Bolitochara	Bolitochara lucida	Larvae	cavity 15	Foret domaniale de Vierzon	Beech
LS-IRBI-CANOP0159	BOLD:AAO1236	654	Arthropoda	Insecta	Coleoptera	Staphylinidae	Quedius	Quedius cruentus	Larvae	cavity 15	Foret domaniale de Vierzon	Beech
LS-IRBI-CANOP0160	BOLD:AAO3430	654	Arthropoda	Insecta	Coleoptera	Elateridae	Ampedus	Ampedus rufipennis	Larvae	cavity 15	Foret domaniale de Vierzon	Beech
LS-IRBI-CANOP0161	BOLD:AAO3430	654	Arthropoda	Insecta	Coleoptera	Elateridae	Ampedus	Ampedus rufipennis	Larvae	cavity 15	Foret domaniale de Vierzon	Beech
LS-IRBI-CANOP0162	BOLD:AEL5301	652	Arthropoda	Insecta	Coleoptera	Staphylinidae	Quedius		Adult	cavity 15	Foret domaniale de Vierzon	Beech
LS-IRBI-CANOP0163	BOLD:AEL5301	654	Arthropoda	Insecta	Coleoptera	Staphylinidae	Quedius		Adult	cavity 15	Foret domaniale de Vierzon	Beech
LS-IRBI-CANOP0164		0	Arthropoda	Insecta	Coleoptera				Adult	cavity 15	Foret domaniale de Vierzon	Beech
LS-IRBI-CANOP0165		0	Arthropoda	Insecta	Coleoptera				Adult	cavity 15	Foret domaniale de Vierzon	Beech
LS-IRBI-CANOP0166	BOLD:AAO3430	655	Arthropoda	Insecta	Coleoptera	Elateridae	Ampedus	Ampedus rufipennis	Larvae	cavity 12	Foret domaniale de Vierzon	Beech
LS-IRBI-CANOP0167	BOLD:AAO2070	654	Arthropoda	Chilopoda	Scolopendromorpha	Cryptopidae	Cryptops	Cryptops hortensis	Adult	cavity 12	Foret domaniale de Vierzon	Beech
LS-IRBI-CANOP0168	BOLD:AAO2070	674	Arthropoda	Chilopoda	Scolopendromorpha	Cryptopidae	Cryptops	Cryptops hortensis	Adult	cavity 12	Foret domaniale de Vierzon	Beech
LS-IRBI-CANOP0169	BOLD:AAO2070	653	Arthropoda	Chilopoda	Scolopendromorpha	Cryptopidae	Cryptops	Cryptops hortensis	Adult	cavity 12	Foret domaniale de Vierzon	Beech
LS-IRBI-CANOP0170		0	Arthropoda	Insecta	Coleoptera				Adult	cavity 12	Foret domaniale de Vierzon	Beech
LS-IRBI-CANOP0171	BOLD:AAO2070	652	Arthropoda	Chilopoda	Scolopendromorpha	Cryptopidae	Cryptops	Cryptops hortensis	Adult	cavity 12	Foret domaniale de Vierzon	Beech
LS-IRBI-CANOP0172	BOLD:AAO2070	651	Arthropoda	Chilopoda	Scolopendromorpha	Cryptopidae	Cryptops	Cryptops hortensis	Adult	cavity 12	Foret domaniale de Vierzon	Beech
LS-IRBI-CANOP0173	BOLD:AAO2070	653	Arthropoda	Chilopoda	Scolopendromorpha	Cryptopidae	Cryptops	Cryptops hortensis	Adult	cavity 12	Foret domaniale de Vierzon	Beech
LS-IRBI-CANOP0174		0	Arthropoda	Insecta	Coleoptera				Adult	cavity 12	Foret domaniale de Vierzon	Beech
LS-IRBI-CANOP0175	BOLD:AAO2070	654	Arthropoda	Chilopoda	Scolopendromorpha	Cryptopidae	Cryptops	Cryptops hortensis	Adult	cavity 12	Foret domaniale de Vierzon	Beech
LS-IRBI-CANOP0176	BOLD:AAO2070	654	Arthropoda	Chilopoda	Scolopendromorpha	Cryptopidae	Cryptops	Cryptops hortensis	Adult	cavity 12	Foret domaniale de Vierzon	Beech
LS-IRBI-CANOP0177	BOLD:AAO2070	654	Arthropoda	Chilopoda	Scolopendromorpha	Cryptopidae	Cryptops	Cryptops hortensis	Adult	cavity 12	Foret domaniale de Vierzon	Beech
LS-IRBI-CANOP0178	BOLD:AAP7239	651	Arthropoda	Insecta	Coleoptera	Scarabaeidae	Cetonia	Cetonia aurata	Larvae	cavity 12	Foret domaniale de Vierzon	Beech
LS-IRBI-CANOP0179	BOLD:AAO4559	654	Arthropoda	Insecta	Coleoptera	Dermestidae	Globicornis	Globicornis nigripes	Adult	cavity 14	Foret domaniale de Vierzon	Beech
LS-IRBI-CANOP0180		0	Arthropoda	Insecta	Diptera				Larvae	cavity 14	Foret domaniale de Vierzon	Beech
LS-IRBI-CANOP0181	BOLD:AAO4559	654	Arthropoda	Insecta	Coleoptera	Dermestidae	Globicornis	Globicornis nigripes	Adult	cavity 14	Foret domaniale de Vierzon	Beech
LS-IRBI-CANOP0182		0	Arthropoda	Insecta	Diptera				Adult	cavity 14	Foret domaniale de Vierzon	Beech
LS-IRBI-CANOP0183	BOLD:AAO3897	655	Arthropoda	Insecta	Coleoptera	Latridiidae	Latridius	Latridius pseudominutus	Adult	cavity 14	Foret domaniale de Vierzon	Beech
LS-IRBI-CANOP0184	BOLD:AAV1295	650	Arthropoda	Insecta	Diptera	Sciaridae	Bradysia	Bradysia impatiens	Adult	cavity 14	Foret domaniale de Vierzon	Beech
LS-IRBI-CANOP0186	BOLD:AAC5604	655	Arthropoda	Insecta	Lepidoptera	Geometridae	Agriopis	Agriopis leucophaearia	Adult	cavity 14	Foret domaniale de Vierzon	Beech
LS-IRBI-CANOP0187	BOLD:ACQ9998	654	Arthropoda	Insecta	Diptera	Trichoceridae	Trichocera	Trichocera saltator	Adult	cavity 7	Foret domaniale de Rambouillet	Oak
LS-IRBI-CANOP0188	BOLD:ACQ9998	653	Arthropoda	Insecta	Diptera	Trichoceridae	Trichocera	Trichocera saltator	Larvae	cavity 7	Foret domaniale de Rambouillet	Oak
LS-IRBI-CANOP0189	BOLD:ACE0351	640	Arthropoda	Insecta	Diptera	Chironomidae	Smittia	Smittia cf. stercoraria	Adult	cavity 7	Foret domaniale de Rambouillet	Oak
LS-IRBI-CANOP0190	BOLD:AAP7160	654	Arthropoda	Insecta	Coleoptera	Tenebrionidae	Prionychus	Prionychus ater	Larvae	cavity 7	Foret domaniale de Rambouillet	Oak
LS-IRBI-CANOP0192	BOLD:AAP7160	654	Arthropoda	Insecta	Coleoptera	Tenebrionidae	Prionychus	Prionychus ater	Larvae	cavity 7	Foret domaniale de Rambouillet	Oak
LS-IRBI-CANOP0193	BOLD:ACC9855	649	Arthropoda	Insecta	Coleoptera	Cryptophagidae	Cryptophagus	Cryptophagus pallidus	Larvae	cavity 7	Foret domaniale de Rambouillet	Oak
LS-IRBI-CANOP0194	BOLD:AAO0387	654	Arthropoda	Insecta	Coleoptera	Histeridae	Abraeus	Abraeus perpusillus	Larvae	cavity 7	Foret domaniale de Rambouillet	Oak
LS-IRBI-CANOP0195	BOLD:AAV1295	654	Arthropoda	Insecta	Diptera	Sciaridae	Bradysia	Bradysia impatiens	Adult	cavity 7	Foret domaniale de Rambouillet	Oak
LS-IRBI-CANOP0196		0	Arthropoda	Insecta					Larvae	cavity 7	Foret domaniale de Rambouillet	Oak
LS-IRBI-CANOP0197	BOLD:AAV1295	655	Arthropoda	Insecta	Diptera	Sciaridae	Bradysia	Bradysia impatiens	Adult	cavity 7	Foret domaniale de Rambouillet	Oak
LS-IRBI-CANOP0198	BOLD:ACC5453	655	Arthropoda	Insecta	Coleoptera	Staphylinidae	Hapalaraea	Hapalaraea pygmaea	Larvae	cavity 7	Foret domaniale de Rambouillet	Oak
LS-IRBI-CANOP0199	BOLD:AAG3680	654	Arthropoda	Insecta	Lepidoptera	Tineidae	Niditinea	Niditinea striolella	Larvae	cavity 7	Foret domaniale de Rambouillet	Oak
LS-IRBI-CANOP0200	BOLD:AAB1969	640	Arthropoda	Insecta	Lepidoptera	Noctuidae	Mythimna	Mythimna sequax	Larvae	cavity 7	Foret domaniale de Rambouillet	Oak
LS-IRBI-CANOP0201		0	Arthropoda	Insecta					Larvae	cavity 7	Foret domaniale de Rambouillet	Oak
LS-IRBI-CANOP0202	BOLD:ACC5453	654	Arthropoda	Insecta	Coleoptera	Staphylinidae	Hapalaraea	Hapalaraea pygmaea	Adult	cavity 7	Foret domaniale de Rambouillet	Oak
LS-IRBI-CANOP0203	BOLD:AAG3680	651	Arthropoda	Insecta	Lepidoptera	Tineidae	Niditinea	Niditinea striolella	Larvae	cavity 7	Foret domaniale de Rambouillet	Oak
LS-IRBI-CANOP0204	BOLD:ACC5453	655	Arthropoda	Insecta	Coleoptera	Staphylinidae	Hapalaraea	Hapalaraea pygmaea	Larvae	cavity 7	Foret domaniale de Rambouillet	Oak
LS-IRBI-CANOP0205		0	Arthropoda	Insecta					Larvae	cavity 7	Foret domaniale de Rambouillet	Oak
LS-IRBI-CANOP0206	BOLD:ACQ9998	655	Arthropoda	Insecta	Diptera	Trichoceridae	Trichocera	Trichocera saltator	Adult	cavity 7	Foret domaniale de Rambouillet	Oak
LS-IRBI-CANOP0207	BOLD:ACC5453	654	Arthropoda	Insecta	Coleoptera	Staphylinidae	Hapalaraea	Hapalaraea pygmaea	Larvae	cavity 7	Foret domaniale de Rambouillet	Oak
LS-IRBI-CANOP0208		0	Arthropoda	Insecta					Larvae	cavity 7	Foret domaniale de Rambouillet	Oak
LS-IRBI-CANOP0209	BOLD:ABA1395	654	Arthropoda	Insecta	Coleoptera	Staphylinidae	Quedius	Quedius truncicola	Larvae	cavity 7	Foret domaniale de Rambouillet	Oak
LS-IRBI-CANOP0210	BOLD:AAV1295	672	Arthropoda	Insecta	Diptera	Sciaridae	Bradysia	Bradysia impatiens	Adult	cavity 7	Foret domaniale de Rambouillet	Oak
LS-IRBI-CANOP0211	BOLD:ACC9855	654	Arthropoda	Insecta	Coleoptera	Cryptophagidae	Cryptophagus	Cryptophagus pallidus	Larvae	cavity 7	Foret domaniale de Rambouillet	Oak
LS-IRBI-CANOP0212	BOLD:ACC9855	654	Arthropoda	Insecta	Coleoptera	Cryptophagidae	Cryptophagus	Cryptophagus pallidus	Larvae	cavity 7	Foret domaniale de Rambouillet	Oak
LS-IRBI-CANOP0213	BOLD:ABX0469	654	Arthropoda	Arachnida	Araneae	Gnaphosidae	Drassodes	Drassodes lapidosus	Adult	cavity 7	Foret domaniale de Rambouillet	Oak
LS-IRBI-CANOP0214	BOLD:ACC9855	654	Arthropoda	Insecta	Coleoptera	Cryptophagidae	Cryptophagus	Cryptophagus pallidus	Larvae	cavity 7	Foret domaniale de Rambouillet	Oak
LS-IRBI-CANOP0215	BOLD:AAG3680	663	Arthropoda	Insecta	Lepidoptera	Tineidae	Niditinea	Niditinea striolella	Larvae	cavity 7	Foret domaniale de Rambouillet	Oak
LS-IRBI-CANOP0216	BOLD:ACC5453	655	Arthropoda	Insecta	Coleoptera	Staphylinidae	Hapalaraea	Hapalaraea pygmaea	Larvae	cavity 7	Foret domaniale de Rambouillet	Oak
LS-IRBI-CANOP0217		0	Arthropoda	Insecta					Larvae	cavity 7	Foret domaniale de Rambouillet	Oak
LS-IRBI-CANOP0218		0	Arthropoda	Insecta					Larvae	cavity 7	Foret domaniale de Rambouillet	Oak
LS-IRBI-CANOP0219		0	Arthropoda	Insecta	Diptera				Adult	cavity 7	Foret domaniale de Rambouillet	Oak
LS-IRBI-CANOP0220	BOLD:ACC9855	654	Arthropoda	Insecta	Coleoptera	Cryptophagidae	Cryptophagus	Cryptophagus pallidus	Larvae	cavity 7	Foret domaniale de Rambouillet	Oak
LS-IRBI-CANOP0221	BOLD:ACC5453	654	Arthropoda	Insecta	Coleoptera	Staphylinidae	Hapalaraea	Hapalaraea pygmaea	Larvae	cavity 7	Foret domaniale de Rambouillet	Oak
LS-IRBI-CANOP0222	BOLD:AAO0387	643	Arthropoda	Insecta	Coleoptera	Histeridae	Abraeus	Abraeus perpusillus	Adult	cavity 7	Foret domaniale de Rambouillet	Oak
LS-IRBI-CANOP0223		0	Arthropoda	Insecta					Larvae	cavity 7	Foret domaniale de Rambouillet	Oak
LS-IRBI-CANOP0224	BOLD:AAV1295	641	Arthropoda	Insecta	Diptera	Sciaridae	Bradysia	Bradysia impatiens	Adult	cavity 7	Foret domaniale de Rambouillet	Oak
LS-IRBI-CANOP0225	BOLD:ACC5453	655	Arthropoda	Insecta	Coleoptera	Staphylinidae	Hapalaraea	Hapalaraea pygmaea	Larvae	cavity 7	Foret domaniale de Rambouillet	Oak
LS-IRBI-CANOP0226	BOLD:AAU4546	654	Arthropoda	Insecta	Hymenoptera	Formicidae	Lasius	Lasius brunneus	Adult	cavity 7	Foret domaniale de Rambouillet	Oak
LS-IRBI-CANOP0227	BOLD:ABA1395	651	Arthropoda	Insecta	Coleoptera	Staphylinidae	Quedius	Quedius truncicola	Larvae	cavity 7	Foret domaniale de Rambouillet	Oak
LS-IRBI-CANOP0228		0	Arthropoda	Insecta	Diptera				Adult	cavity 7	Foret domaniale de Rambouillet	Oak
LS-IRBI-CANOP0229	BOLD:ABA1395	654	Arthropoda	Insecta	Coleoptera	Staphylinidae	Quedius	Quedius truncicola	Larvae	cavity 7	Foret domaniale de Rambouillet	Oak
LS-IRBI-CANOP0230	BOLD:ACC9855	653	Arthropoda	Insecta	Coleoptera	Cryptophagidae	Cryptophagus	Cryptophagus pallidus	Larvae	cavity 7	Foret domaniale de Rambouillet	Oak
LS-IRBI-CANOP0231	BOLD:AAP7160	654	Arthropoda	Insecta	Coleoptera	Tenebrionidae	Prionychus	Prionychus ater	Larvae	cavity 7	Foret domaniale de Rambouillet	Oak
LS-IRBI-CANOP0232	BOLD:ACC9855	652	Arthropoda	Insecta	Coleoptera	Cryptophagidae	Cryptophagus	Cryptophagus pallidus	Larvae	cavity 7	Foret domaniale de Rambouillet	Oak
LS-IRBI-CANOP0233	BOLD:AAU4546	654	Arthropoda	Insecta	Hymenoptera	Formicidae	Lasius	Lasius brunneus	Adult	cavity 7	Foret domaniale de Rambouillet	Oak
LS-IRBI-CANOP0234	BOLD:ACC9855	655	Arthropoda	Insecta	Coleoptera	Cryptophagidae	Cryptophagus	Cryptophagus pallidus	Larvae	cavity 7	Foret domaniale de Rambouillet	Oak
LS-IRBI-CANOP0235	BOLD:ABA1215	654	Arthropoda	Insecta	Diptera	Sciaridae	Lycoriella	Lycoriella sativae	Adult	cavity 7	Foret domaniale de Rambouillet	Oak
LS-IRBI-CANOP0236	BOLD:ACC5453	662	Arthropoda	Insecta	Coleoptera	Staphylinidae	Hapalaraea	Hapalaraea pygmaea	Larvae	cavity 7	Foret domaniale de Rambouillet	Oak
LS-IRBI-CANOP0237	BOLD:ACC9855	654	Arthropoda	Insecta	Coleoptera	Cryptophagidae	Cryptophagus	Cryptophagus pallidus	Larvae	cavity 7	Foret domaniale de Rambouillet	Oak
LS-IRBI-CANOP0238	BOLD:AAP7160	654	Arthropoda	Insecta	Coleoptera	Tenebrionidae	Prionychus	Prionychus ater	Larvae	cavity 7	Foret domaniale de Rambouillet	Oak
LS-IRBI-CANOP0239	BOLD:ABA1395	652	Arthropoda	Insecta	Coleoptera	Staphylinidae	Quedius	Quedius truncicola	Larvae	cavity 7	Foret domaniale de Rambouillet	Oak
LS-IRBI-CANOP0240	BOLD:ACC5453	655	Arthropoda	Insecta	Coleoptera	Staphylinidae	Hapalaraea	Hapalaraea pygmaea	Larvae	cavity 7	Foret domaniale de Rambouillet	Oak
LS-IRBI-CANOP0241	BOLD:AAG3680	654	Arthropoda	Insecta	Lepidoptera	Tineidae	Niditinea	Niditinea striolella	Larvae	cavity 7	Foret domaniale de Rambouillet	Oak
LS-IRBI-CANOP0242	BOLD:AAO0387	656	Arthropoda	Insecta	Coleoptera	Histeridae	Abraeus	Abraeus perpusillus	Larvae	cavity 7	Foret domaniale de Rambouillet	Oak
LS-IRBI-CANOP0243	BOLD:ACD2952	654	Arthropoda	Insecta	Diptera	Fanniidae	Fannia	Fannia pallitibia	Larvae	cavity 7	Foret domaniale de Rambouillet	Oak
LS-IRBI-CANOP0244	BOLD:ABA6988	649	Arthropoda	Insecta	Diptera	Phoridae	Megaselia		Adult	cavity 7	Foret domaniale de Rambouillet	Oak
LS-IRBI-CANOP0245	BOLD:ACC9855	654	Arthropoda	Insecta	Coleoptera	Cryptophagidae	Cryptophagus	Cryptophagus pallidus	Larvae	cavity 7	Foret domaniale de Rambouillet	Oak
LS-IRBI-CANOP0246	BOLD:AAV1295	654	Arthropoda	Insecta	Diptera	Sciaridae	Bradysia	Bradysia impatiens	Adult	cavity 7	Foret domaniale de Rambouillet	Oak
LS-IRBI-CANOP0247	BOLD:AAO0387	654	Arthropoda	Insecta	Coleoptera	Histeridae	Abraeus	Abraeus perpusillus	Adult	cavity 7	Foret domaniale de Rambouillet	Oak
LS-IRBI-CANOP0248	BOLD:ACC9855	655	Arthropoda	Insecta	Coleoptera	Cryptophagidae	Cryptophagus	Cryptophagus pallidus	Larvae	cavity 7	Foret domaniale de Rambouillet	Oak
LS-IRBI-CANOP0249	BOLD:ABA1395	654	Arthropoda	Insecta	Coleoptera	Staphylinidae	Quedius	Quedius truncicola	Larvae	cavity 7	Foret domaniale de Rambouillet	Oak
LS-IRBI-CANOP0250	BOLD:AAC3755	655	Arthropoda	Malacostraca	Isopoda	Porcellionidae	Porcellio	Porcellio scaber	Adult	cavity 1	Foret domaniale de Vierzon	Oak
LS-IRBI-CANOP0251	BOLD:AEV1667	644	Annelida	Clitellata	Crassiclitellata	Lumbricidae	Bimastos	Bimastos rubidus	Adult	cavity 1	Foret domaniale de Vierzon	Oak
LS-IRBI-CANOP0252		0	Arthropoda	Malacostraca	Isopoda				Adult	cavity 1	Foret domaniale de Vierzon	Oak
LS-IRBI-CANOP0253	BOLD:ACF4221	640	Annelida	Clitellata	Crassiclitellata	Lumbricidae	Bimastos	Bimastos eiseni	Adult	cavity 1	Foret domaniale de Vierzon	Oak
LS-IRBI-CANOP0254	BOLD:AAC3755	654	Arthropoda	Malacostraca	Isopoda	Porcellionidae	Porcellio	Porcellio scaber	Adult	cavity 1	Foret domaniale de Vierzon	Oak
LS-IRBI-CANOP0255	BOLD:AAA7664	648	Annelida	Clitellata	Crassiclitellata	Lumbricidae	Bimastos	Bimastos rubidus	Adult	cavity 1	Foret domaniale de Vierzon	Oak
LS-IRBI-CANOP0256	BOLD:AAG3680	654	Arthropoda	Insecta	Lepidoptera	Tineidae	Niditinea	Niditinea striolella	Larvae	cavity 1	Foret domaniale de Vierzon	Oak
LS-IRBI-CANOP0257		0	Annelida	Clitellata					Adult	cavity 1	Foret domaniale de Vierzon	Oak
LS-IRBI-CANOP0258	BOLD:ADM8147	650	Arthropoda	Malacostraca	Isopoda	Porcellionidae	Porcellio	Porcellio scaber	Adult	cavity 1	Foret domaniale de Vierzon	Oak
LS-IRBI-CANOP0259	BOLD:AAP7160	654	Arthropoda	Insecta	Coleoptera	Tenebrionidae	Prionychus	Prionychus ater	Larvae	cavity 1	Foret domaniale de Vierzon	Oak
LS-IRBI-CANOP0260	BOLD:ACP2530	655	Arthropoda	Insecta	Hymenoptera	Formicidae	Camponotus	Camponotus fallax	Adult	cavity 1	Foret domaniale de Vierzon	Oak
LS-IRBI-CANOP0261	BOLD:AAN4174	654	Arthropoda	Diplopoda	Julida	Blaniulidae	Proteroiulus	Proteroiulus fuscus	Adult	cavity 1	Foret domaniale de Vierzon	Oak
LS-IRBI-CANOP0262		0	Annelida	Clitellata					Adult	cavity 1	Foret domaniale de Vierzon	Oak
LS-IRBI-CANOP0263	BOLD:AAP7160	653	Arthropoda	Insecta	Coleoptera	Tenebrionidae	Prionychus	Prionychus ater	Larvae	cavity 1	Foret domaniale de Vierzon	Oak
LS-IRBI-CANOP0264	BOLD:AAA7664	648	Annelida	Clitellata	Crassiclitellata	Lumbricidae	Bimastos	Bimastos rubidus	Adult	cavity 1	Foret domaniale de Vierzon	Oak
LS-IRBI-CANOP0265	BOLD:ABA5892	639	Arthropoda	Malacostraca	Isopoda	Porcellionidae	Porcellio	Porcellio scaber	Adult	cavity 1	Foret domaniale de Vierzon	Oak
LS-IRBI-CANOP0266	BOLD:AAG3680	654	Arthropoda	Insecta	Lepidoptera	Tineidae	Niditinea	Niditinea striolella	Adult	cavity 1	Foret domaniale de Vierzon	Oak
LS-IRBI-CANOP0267	BOLD:AAP7160	654	Arthropoda	Insecta	Coleoptera	Tenebrionidae	Prionychus	Prionychus ater	Larvae	cavity 1	Foret domaniale de Vierzon	Oak
LS-IRBI-CANOP0268	BOLD:AAA7664	664	Annelida	Clitellata	Crassiclitellata	Lumbricidae	Bimastos	Bimastos rubidus	Adult	cavity 1	Foret domaniale de Vierzon	Oak
LS-IRBI-CANOP0269	BOLD:ACG4621	654	Arthropoda	Insecta	Diptera	Sciaridae	Lycoriella	Lycoriella lundstromi	Adult	cavity 1	Foret domaniale de Vierzon	Oak
LS-IRBI-CANOP0270	BOLD:AAC3755	654	Arthropoda	Malacostraca	Isopoda	Porcellionidae	Porcellio	Porcellio scaber	Adult	cavity 1	Foret domaniale de Vierzon	Oak
LS-IRBI-CANOP0271	BOLD:AAP7160	654	Arthropoda	Insecta	Coleoptera	Tenebrionidae	Prionychus	Prionychus ater	Larvae	cavity 1	Foret domaniale de Vierzon	Oak
LS-IRBI-CANOP0272	BOLD:AAG3680	654	Arthropoda	Insecta	Lepidoptera	Tineidae	Niditinea	Niditinea striolella	Larvae	cavity 1	Foret domaniale de Vierzon	Oak
LS-IRBI-CANOP0273		0	Annelida	Clitellata					Adult	cavity 1	Foret domaniale de Vierzon	Oak
LS-IRBI-CANOP0274	BOLD:AAN4174	651	Arthropoda	Diplopoda	Julida	Blaniulidae	Proteroiulus	Proteroiulus fuscus	Adult	cavity 1	Foret domaniale de Vierzon	Oak
LS-IRBI-CANOP0275		0	Arthropoda	Malacostraca	Isopoda				Adult	cavity 1	Foret domaniale de Vierzon	Oak
LS-IRBI-CANOP0277	BOLD:AAP7160	652	Arthropoda	Insecta	Coleoptera	Tenebrionidae	Prionychus	Prionychus ater	Larvae	cavity 1	Foret domaniale de Vierzon	Oak
LS-IRBI-CANOP0278	BOLD:AAV1295	653	Arthropoda	Insecta	Diptera	Sciaridae	Bradysia	Bradysia impatiens	Adult	cavity 1	Foret domaniale de Vierzon	Oak
LS-IRBI-CANOP0279	BOLD:AAP7160	655	Arthropoda	Insecta	Coleoptera	Tenebrionidae	Prionychus	Prionychus ater	Larvae	cavity 1	Foret domaniale de Vierzon	Oak
LS-IRBI-CANOP0280	BOLD:AAN4174	640	Arthropoda	Diplopoda	Julida	Blaniulidae	Proteroiulus	Proteroiulus fuscus	Adult	cavity 1	Foret domaniale de Vierzon	Oak
LS-IRBI-CANOP0281	BOLD:ACF4221	651	Annelida	Clitellata	Crassiclitellata	Lumbricidae	Bimastos	Bimastos eiseni	Adult	cavity 1	Foret domaniale de Vierzon	Oak
LS-IRBI-CANOP0282	BOLD:AAY3268	654	Arthropoda	Insecta	Coleoptera	Scarabaeidae	Protaetia	Protaetia speciosissima	Adult	cavity 1	Foret domaniale de Vierzon	Oak
LS-IRBI-CANOP0283	BOLD:AAP7160	653	Arthropoda	Insecta	Coleoptera	Tenebrionidae	Prionychus	Prionychus ater	Larvae	cavity 1	Foret domaniale de Vierzon	Oak
LS-IRBI-CANOP0284	BOLD:AAP7160	654	Arthropoda	Insecta	Coleoptera	Tenebrionidae	Prionychus	Prionychus ater	Larvae	cavity 1	Foret domaniale de Vierzon	Oak
LS-IRBI-CANOP0285	BOLD:AAC3755	654	Arthropoda	Malacostraca	Isopoda	Porcellionidae	Porcellio	Porcellio scaber	Adult	cavity 1	Foret domaniale de Vierzon	Oak
LS-IRBI-CANOP0286	BOLD:AAP7160	654	Arthropoda	Insecta	Coleoptera	Tenebrionidae	Prionychus	Prionychus ater	Larvae	cavity 1	Foret domaniale de Vierzon	Oak
LS-IRBI-CANOP0287		0	Annelida	Clitellata					Adult	cavity 1	Foret domaniale de Vierzon	Oak
LS-IRBI-CANOP0288	BOLD:AAN4174	654	Arthropoda	Diplopoda	Julida	Blaniulidae	Proteroiulus	Proteroiulus fuscus	Adult	cavity 1	Foret domaniale de Vierzon	Oak
LS-IRBI-CANOP0289	BOLD:AAV1295	654	Arthropoda	Insecta	Diptera	Sciaridae	Bradysia	Bradysia impatiens	Adult	cavity 1	Foret domaniale de Vierzon	Oak
LS-IRBI-CANOP0290	BOLD:AAV1295	654	Arthropoda	Insecta	Diptera	Sciaridae	Bradysia	Bradysia impatiens	Adult	cavity 1	Foret domaniale de Vierzon	Oak
LS-IRBI-CANOP0291	BOLD:AAA7664	640	Annelida	Clitellata	Crassiclitellata	Lumbricidae	Bimastos	Bimastos rubidus	Adult	cavity 1	Foret domaniale de Vierzon	Oak
LS-IRBI-CANOP0292	BOLD:ABX0469	654	Arthropoda	Arachnida	Araneae	Gnaphosidae	Drassodes	Drassodes lapidosus	Adult	cavity 1	Foret domaniale de Vierzon	Oak
LS-IRBI-CANOP0293	BOLD:AAO0001	656	Arthropoda	Insecta	Coleoptera	Staphylinidae	Hypnogyra	Hypnogyra angularis	Larvae	cavity 1	Foret domaniale de Vierzon	Oak
LS-IRBI-CANOP0294		0	Annelida	Clitellata					Adult	cavity 1	Foret domaniale de Vierzon	Oak
LS-IRBI-CANOP0295	BOLD:AAC3755	654	Arthropoda	Malacostraca	Isopoda	Porcellionidae	Porcellio	Porcellio scaber	Adult	cavity 1	Foret domaniale de Vierzon	Oak
LS-IRBI-CANOP0296		0	Arthropoda	Diplopoda	Julida				Adult	cavity 1	Foret domaniale de Vierzon	Oak
LS-IRBI-CANOP0297	BOLD:AAH6433	651	Arthropoda	Chilopoda	Lithobiomorpha	Lithobiidae	Lithobius	Lithobius forficatus	Adult	cavity 1	Foret domaniale de Vierzon	Oak
LS-IRBI-CANOP0298		0	Arthropoda	Insecta					Larvae	cavity 1	Foret domaniale de Vierzon	Oak
LS-IRBI-CANOP0299		0	Arthropoda	Diplopoda	Julida				Adult	cavity 1	Foret domaniale de Vierzon	Oak
LS-IRBI-CANOP0300	BOLD:AAG3680	654	Arthropoda	Insecta	Lepidoptera	Tineidae	Niditinea	Niditinea striolella	Larvae	cavity 1	Foret domaniale de Vierzon	Oak
LS-IRBI-CANOP0301	BOLD:AAO0386	654	Arthropoda	Insecta	Coleoptera	Histeridae	Abraeus	Abraeus granulum	Larvae	cavity 1	Foret domaniale de Vierzon	Oak
LS-IRBI-CANOP0302	BOLD:AAG3680	654	Arthropoda	Insecta	Lepidoptera	Tineidae	Niditinea	Niditinea striolella	Adult	cavity 1	Foret domaniale de Vierzon	Oak
LS-IRBI-CANOP0303	BOLD:ABA5892	651	Arthropoda	Malacostraca	Isopoda	Porcellionidae	Porcellio	Porcellio scaber	Adult	cavity 1	Foret domaniale de Vierzon	Oak
LS-IRBI-CANOP0304	BOLD:AAN4174	651	Arthropoda	Diplopoda	Julida	Blaniulidae	Proteroiulus	Proteroiulus fuscus	Adult	cavity 1	Foret domaniale de Vierzon	Oak
LS-IRBI-CANOP0305	BOLD:AAV1295	654	Arthropoda	Insecta	Diptera	Sciaridae	Bradysia	Bradysia impatiens	Adult	cavity 1	Foret domaniale de Vierzon	Oak
LS-IRBI-CANOP0306		0	Annelida	Clitellata					Adult	cavity 1	Foret domaniale de Vierzon	Oak
LS-IRBI-CANOP0308	BOLD:AAC3755	655	Arthropoda	Malacostraca	Isopoda	Porcellionidae	Porcellio	Porcellio scaber	Adult	cavity 1	Foret domaniale de Vierzon	Oak
LS-IRBI-CANOP0309		0	Arthropoda	Diplopoda	Julida				Adult	cavity 1	Foret domaniale de Vierzon	Oak
LS-IRBI-CANOP0310	BOLD:AAV1295	654	Arthropoda	Insecta	Diptera	Sciaridae	Bradysia	Bradysia impatiens	Adult	cavity 1	Foret domaniale de Vierzon	Oak
LS-IRBI-CANOP0311		0	Arthropoda	Diplopoda	Julida				Adult	cavity 1	Foret domaniale de Vierzon	Oak
LS-IRBI-CANOP0312	BOLD:AAC3755	653	Arthropoda	Malacostraca	Isopoda	Porcellionidae	Porcellio	Porcellio scaber	Adult	cavity 1	Foret domaniale de Vierzon	Oak
LS-IRBI-CANOP0313		0	Arthropoda	Diplopoda	Julida				Adult	cavity 1	Foret domaniale de Vierzon	Oak
LS-IRBI-CANOP0314		0	Arthropoda	Insecta					Larvae	cavity 1	Foret domaniale de Vierzon	Oak
LS-IRBI-CANOP0315		0	Arthropoda	Diplopoda	Julida				Adult	cavity 1	Foret domaniale de Vierzon	Oak
LS-IRBI-CANOP0316	BOLD:AAP7160	654	Arthropoda	Insecta	Coleoptera	Tenebrionidae	Prionychus	Prionychus ater	Larvae	cavity 1	Foret domaniale de Vierzon	Oak
LS-IRBI-CANOP0317		0	Arthropoda	Diplopoda	Julida				Adult	cavity 1	Foret domaniale de Vierzon	Oak
LS-IRBI-CANOP0318		0	Arthropoda	Insecta					Larvae	cavity 1	Foret domaniale de Vierzon	Oak
LS-IRBI-CANOP0319		0	Arthropoda	Diplopoda	Julida				Adult	cavity 1	Foret domaniale de Vierzon	Oak
LS-IRBI-CANOP0320	BOLD:AAA7664	652	Annelida	Clitellata	Crassiclitellata	Lumbricidae	Bimastos	Bimastos rubidus	Adult	cavity 1	Foret domaniale de Vierzon	Oak
LS-IRBI-CANOP0321	BOLD:AAN4174	654	Arthropoda	Diplopoda	Julida	Blaniulidae	Proteroiulus	Proteroiulus fuscus	Adult	cavity 1	Foret domaniale de Vierzon	Oak
LS-IRBI-CANOP0322	BOLD:AAP7160	655	Arthropoda	Insecta	Coleoptera	Tenebrionidae	Prionychus	Prionychus ater	Larvae	cavity 1	Foret domaniale de Vierzon	Oak
LS-IRBI-CANOP0323		0	Arthropoda	Diplopoda	Julida				Adult	cavity 1	Foret domaniale de Vierzon	Oak
LS-IRBI-CANOP0324	BOLD:AAP7160	648	Arthropoda	Insecta	Coleoptera	Tenebrionidae	Prionychus	Prionychus ater	Larvae	cavity 1	Foret domaniale de Vierzon	Oak
LS-IRBI-CANOP0326		0	Annelida	Clitellata					Adult	cavity 1	Foret domaniale de Vierzon	Oak
LS-IRBI-CANOP0327		0	Arthropoda	Diplopoda	Julida				Adult	cavity 1	Foret domaniale de Vierzon	Oak
LS-IRBI-CANOP0328	BOLD:AAP7160	652	Arthropoda	Insecta	Coleoptera	Tenebrionidae	Prionychus	Prionychus ater	Larvae	cavity 1	Foret domaniale de Vierzon	Oak
LS-IRBI-CANOP0329	BOLD:AAO2070	658	Arthropoda	Chilopoda	Scolopendromorpha	Cryptopidae	Cryptops	Cryptops hortensis	Adult	cavity 1	Foret domaniale de Vierzon	Oak
LS-IRBI-CANOP0330		0	Arthropoda	Insecta					Larvae	cavity 1	Foret domaniale de Vierzon	Oak
LS-IRBI-CANOP0331	BOLD:AAG3680	655	Arthropoda	Insecta	Lepidoptera	Tineidae	Niditinea	Niditinea striolella	Larvae	cavity 1	Foret domaniale de Vierzon	Oak
LS-IRBI-CANOP0332	BOLD:AAN4174	654	Arthropoda	Diplopoda	Julida	Blaniulidae	Proteroiulus	Proteroiulus fuscus	Adult	cavity 1	Foret domaniale de Vierzon	Oak
LS-IRBI-CANOP0333	BOLD:AAG3680	654	Arthropoda	Insecta	Lepidoptera	Tineidae	Niditinea	Niditinea striolella	Larvae	cavity 1	Foret domaniale de Vierzon	Oak
LS-IRBI-CANOP0334		0	Arthropoda	Insecta					Larvae	cavity 1	Foret domaniale de Vierzon	Oak
LS-IRBI-CANOP0335	BOLD:AAP7160	654	Arthropoda	Insecta	Coleoptera	Tenebrionidae	Prionychus	Prionychus ater	Larvae	cavity 1	Foret domaniale de Vierzon	Oak
LS-IRBI-CANOP0336	BOLD:AAV1295	653	Arthropoda	Insecta	Diptera	Sciaridae	Bradysia	Bradysia impatiens	Adult	cavity 1	Foret domaniale de Vierzon	Oak
LS-IRBI-CANOP0337		0	Arthropoda	Diplopoda	Julida				Adult	cavity 1	Foret domaniale de Vierzon	Oak
LS-IRBI-CANOP0338		0	Arthropoda	Insecta					Larvae	cavity 1	Foret domaniale de Vierzon	Oak
LS-IRBI-CANOP0339	BOLD:ABA5892	653	Arthropoda	Malacostraca	Isopoda	Porcellionidae	Porcellio	Porcellio scaber	Adult	cavity 1	Foret domaniale de Vierzon	Oak
LS-IRBI-CANOP0340		0	Annelida	Clitellata					Adult	cavity 1	Foret domaniale de Vierzon	Oak
LS-IRBI-CANOP0341	BOLD:AAV1295	641	Arthropoda	Insecta	Diptera	Sciaridae	Bradysia	Bradysia impatiens	Adult	cavity 1	Foret domaniale de Vierzon	Oak
LS-IRBI-CANOP0342	BOLD:AAG8560	622	Arthropoda	Chilopoda	Geophilomorpha	Schendylidae	Schendyla	Schendyla nemorensis	Adult	cavity 1	Foret domaniale de Vierzon	Oak
LS-IRBI-CANOP0343		0	Arthropoda	Diplopoda	Julida				Adult	cavity 1	Foret domaniale de Vierzon	Oak
LS-IRBI-CANOP0345		0	Arthropoda	Diplopoda	Julida				Adult	cavity 1	Foret domaniale de Vierzon	Oak
LS-IRBI-CANOP0346	BOLD:ACP0951	653	Arthropoda	Insecta	Diptera	Sciaridae	Camptochaeta	Camptochaeta scanica	Adult	cavity 1	Foret domaniale de Vierzon	Oak
LS-IRBI-CANOP0349	BOLD:AAZ4369	653	Arthropoda	Insecta	Coleoptera	Staphylinidae	Quedius	Quedius scitus	Larvae	cavity 1	Foret domaniale de Vierzon	Oak
LS-IRBI-CANOP0350	BOLD:ACF4221	654	Annelida	Clitellata	Crassiclitellata	Lumbricidae	Bimastos	Bimastos eiseni	Adult	cavity 1	Foret domaniale de Vierzon	Oak
LS-IRBI-CANOP0351		0	Arthropoda	Diplopoda	Julida				Adult	cavity 1	Foret domaniale de Vierzon	Oak
LS-IRBI-CANOP0352	BOLD:AAG3680	655	Arthropoda	Insecta	Lepidoptera	Tineidae	Niditinea	Niditinea striolella	Larvae	cavity 1	Foret domaniale de Vierzon	Oak
LS-IRBI-CANOP0353	BOLD:AAV1295	653	Arthropoda	Insecta	Diptera	Sciaridae	Bradysia	Bradysia impatiens	Adult	cavity 1	Foret domaniale de Vierzon	Oak
LS-IRBI-CANOP0355		0	Arthropoda	Diplopoda	Julida				Adult	cavity 1	Foret domaniale de Vierzon	Oak
LS-IRBI-CANOP0357	BOLD:AAV1295	655	Arthropoda	Insecta	Diptera	Sciaridae	Bradysia	Bradysia impatiens	Adult	cavity 1	Foret domaniale de Vierzon	Oak
LS-IRBI-CANOP0358	BOLD:AAC3755	654	Arthropoda	Malacostraca	Isopoda	Porcellionidae	Porcellio	Porcellio scaber	Adult	cavity 1	Foret domaniale de Vierzon	Oak
LS-IRBI-CANOP0359		0	Arthropoda	Diplopoda	Julida				Adult	cavity 1	Foret domaniale de Vierzon	Oak
LS-IRBI-CANOP0361	BOLD:AAN4174	659	Arthropoda	Diplopoda	Julida	Blaniulidae	Proteroiulus	Proteroiulus fuscus	Adult	cavity 1	Foret domaniale de Vierzon	Oak
LS-IRBI-CANOP0362	BOLD:AAP7160	655	Arthropoda	Insecta	Coleoptera	Tenebrionidae	Prionychus	Prionychus ater	Larvae	cavity 1	Foret domaniale de Vierzon	Oak
LS-IRBI-CANOP0363		0	Annelida	Clitellata					Adult	cavity 1	Foret domaniale de Vierzon	Oak
LS-IRBI-CANOP0364		0	Arthropoda	Diplopoda	Julida				Adult	cavity 1	Foret domaniale de Vierzon	Oak
LS-IRBI-CANOP0366	BOLD:AAN4174	655	Arthropoda	Diplopoda	Julida	Blaniulidae	Proteroiulus	Proteroiulus fuscus	Adult	cavity 1	Foret domaniale de Vierzon	Oak
LS-IRBI-CANOP0367	BOLD:AAG3680	654	Arthropoda	Insecta	Lepidoptera	Tineidae	Niditinea	Niditinea striolella	Larvae	cavity 1	Foret domaniale de Vierzon	Oak
LS-IRBI-CANOP0368	BOLD:AAV1295	655	Arthropoda	Insecta	Diptera	Sciaridae	Bradysia	Bradysia impatiens	Adult	cavity 1	Foret domaniale de Vierzon	Oak
LS-IRBI-CANOP0369	BOLD:AAN4174	654	Arthropoda	Diplopoda	Julida	Blaniulidae	Proteroiulus	Proteroiulus fuscus	Adult	cavity 1	Foret domaniale de Vierzon	Oak
LS-IRBI-CANOP0370	BOLD:AAN4174	652	Arthropoda	Diplopoda	Julida	Blaniulidae	Proteroiulus	Proteroiulus fuscus	Adult	cavity 1	Foret domaniale de Vierzon	Oak
LS-IRBI-CANOP0371	BOLD:ACG4621	653	Arthropoda	Insecta	Diptera	Sciaridae	Lycoriella	Lycoriella lundstromi	Adult	cavity 1	Foret domaniale de Vierzon	Oak
LS-IRBI-CANOP0372		0	Arthropoda	Diplopoda	Julida				Adult	cavity 1	Foret domaniale de Vierzon	Oak
LS-IRBI-CANOP0373		0	Arthropoda	Arachnida	Pseudoscorpiones				Adult	cavity 1	Foret domaniale de Vierzon	Oak
LS-IRBI-CANOP0374	BOLD:AAN4174	640	Arthropoda	Diplopoda	Julida	Blaniulidae	Proteroiulus	Proteroiulus fuscus	Adult	cavity 1	Foret domaniale de Vierzon	Oak
LS-IRBI-CANOP0375	BOLD:AEW1154	651	Annelida	Clitellata	Crassiclitellata	Lumbricidae	Bimastos	Bimastos rubidus	Adult	cavity 1	Foret domaniale de Vierzon	Oak
LS-IRBI-CANOP0376	BOLD:AAG3680	656	Arthropoda	Insecta	Lepidoptera	Tineidae	Niditinea	Niditinea striolella	Adult	cavity 1	Foret domaniale de Vierzon	Oak
LS-IRBI-CANOP0377		0	Arthropoda	Diplopoda	Julida				Adult	cavity 1	Foret domaniale de Vierzon	Oak
LS-IRBI-CANOP0379		0	Arthropoda	Diplopoda	Julida				Adult	cavity 1	Foret domaniale de Vierzon	Oak
LS-IRBI-CANOP0380	BOLD:AAZ2139	654	Arthropoda	Insecta	Diptera	Sciaridae	Bradysia	Bradysia tilicola	Adult	cavity 1	Foret domaniale de Vierzon	Oak
LS-IRBI-CANOP0381	BOLD:AAH4681	653	Arthropoda	Insecta	Lepidoptera	Autostichidae	Oegoconia	Oegoconia novimundi	Larvae	cavity 1	Foret domaniale de Vierzon	Oak
LS-IRBI-CANOP0382	BOLD:AAN4174	654	Arthropoda	Diplopoda	Julida	Blaniulidae	Proteroiulus	Proteroiulus fuscus	Adult	cavity 1	Foret domaniale de Vierzon	Oak
LS-IRBI-CANOP0383	BOLD:AAP7160	655	Arthropoda	Insecta	Coleoptera	Tenebrionidae	Prionychus	Prionychus ater	Larvae	cavity 1	Foret domaniale de Vierzon	Oak
LS-IRBI-CANOP0384	BOLD:AAC3755	654	Arthropoda	Malacostraca	Isopoda	Porcellionidae	Porcellio	Porcellio scaber	Adult	cavity 1	Foret domaniale de Vierzon	Oak
LS-IRBI-CANOP0385	BOLD:AAV1295	653	Arthropoda	Insecta	Diptera	Sciaridae	Bradysia	Bradysia impatiens	Adult	cavity 1	Foret domaniale de Vierzon	Oak
LS-IRBI-CANOP0386	BOLD:AAN4174	653	Arthropoda	Diplopoda	Julida	Blaniulidae	Proteroiulus	Proteroiulus fuscus	Adult	cavity 1	Foret domaniale de Vierzon	Oak
LS-IRBI-CANOP0387	BOLD:AAP7160	651	Arthropoda	Insecta	Coleoptera	Tenebrionidae	Prionychus	Prionychus ater	Larvae	cavity 1	Foret domaniale de Vierzon	Oak
LS-IRBI-CANOP0388	BOLD:AAV1295	653	Arthropoda	Insecta	Diptera	Sciaridae	Bradysia	Bradysia impatiens	Adult	cavity 1	Foret domaniale de Vierzon	Oak
LS-IRBI-CANOP0389	BOLD:AAP7160	653	Arthropoda	Insecta	Coleoptera	Tenebrionidae	Prionychus	Prionychus ater	Larvae	cavity 1	Foret domaniale de Vierzon	Oak
LS-IRBI-CANOP0390		0	Arthropoda	Diplopoda	Julida				Adult	cavity 1	Foret domaniale de Vierzon	Oak
LS-IRBI-CANOP0391	BOLD:AAV1295	654	Arthropoda	Insecta	Diptera	Sciaridae	Bradysia	Bradysia impatiens	Adult	cavity 1	Foret domaniale de Vierzon	Oak
LS-IRBI-CANOP0392	BOLD:AAG3680	653	Arthropoda	Insecta	Lepidoptera	Tineidae	Niditinea	Niditinea striolella	Larvae	cavity 1	Foret domaniale de Vierzon	Oak
LS-IRBI-CANOP0393	BOLD:AAN4174	642	Arthropoda	Diplopoda	Julida	Blaniulidae	Proteroiulus	Proteroiulus fuscus	Adult	cavity 1	Foret domaniale de Vierzon	Oak
LS-IRBI-CANOP0394	BOLD:AAG3680	653	Arthropoda	Insecta	Lepidoptera	Tineidae	Niditinea	Niditinea striolella	Larvae	cavity 1	Foret domaniale de Vierzon	Oak
LS-IRBI-CANOP0395	BOLD:AAN4174	653	Arthropoda	Diplopoda	Julida	Blaniulidae	Proteroiulus	Proteroiulus fuscus	Adult	cavity 1	Foret domaniale de Vierzon	Oak
LS-IRBI-CANOP0397		0	Arthropoda	Diplopoda	Julida				Adult	cavity 1	Foret domaniale de Vierzon	Oak
LS-IRBI-CANOP0398	BOLD:AAA7664	653	Annelida	Clitellata	Crassiclitellata	Lumbricidae	Bimastos	Bimastos rubidus	Adult	cavity 1	Foret domaniale de Vierzon	Oak
LS-IRBI-CANOP0399	BOLD:AAN4174	656	Arthropoda	Diplopoda	Julida	Blaniulidae	Proteroiulus	Proteroiulus fuscus	Adult	cavity 1	Foret domaniale de Vierzon	Oak
LS-IRBI-CANOP0400	BOLD:ACG4621	640	Arthropoda	Insecta	Diptera	Sciaridae	Lycoriella	Lycoriella lundstromi	Adult	cavity 1	Foret domaniale de Vierzon	Oak
LS-IRBI-CANOP0401	BOLD:AAN4174	655	Arthropoda	Diplopoda	Julida	Blaniulidae	Proteroiulus	Proteroiulus fuscus	Adult	cavity 1	Foret domaniale de Vierzon	Oak
LS-IRBI-CANOP0402	BOLD:AAG3680	654	Arthropoda	Insecta	Lepidoptera	Tineidae	Niditinea	Niditinea striolella	Larvae	cavity 1	Foret domaniale de Vierzon	Oak
LS-IRBI-CANOP0403	BOLD:AAN4174	643	Arthropoda	Diplopoda	Julida	Blaniulidae	Proteroiulus	Proteroiulus fuscus	Adult	cavity 1	Foret domaniale de Vierzon	Oak
LS-IRBI-CANOP0404	BOLD:AEV1736	640	Arthropoda	Insecta	Diptera	Sciaridae	Lycoriella		Adult	cavity 1	Foret domaniale de Vierzon	Oak
LS-IRBI-CANOP0405	BOLD:AAC3755	653	Arthropoda	Malacostraca	Isopoda	Porcellionidae	Porcellio	Porcellio scaber	Adult	cavity 1	Foret domaniale de Vierzon	Oak
LS-IRBI-CANOP0406	BOLD:ACG4621	653	Arthropoda	Insecta	Diptera	Sciaridae	Lycoriella	Lycoriella lundstromi	Adult	cavity 1	Foret domaniale de Vierzon	Oak
LS-IRBI-CANOP0407	BOLD:ACF4221	651	Annelida	Clitellata	Crassiclitellata	Lumbricidae	Bimastos	Bimastos eiseni	Adult	cavity 1	Foret domaniale de Vierzon	Oak
LS-IRBI-CANOP0408	BOLD:AAV1295	652	Arthropoda	Insecta	Diptera	Sciaridae	Bradysia	Bradysia impatiens	Adult	cavity 1	Foret domaniale de Vierzon	Oak
LS-IRBI-CANOP0409	BOLD:AAN4174	652	Arthropoda	Diplopoda	Julida	Blaniulidae	Proteroiulus	Proteroiulus fuscus	Adult	cavity 1	Foret domaniale de Vierzon	Oak
LS-IRBI-CANOP0411	BOLD:ABA1395	654	Arthropoda	Insecta	Coleoptera	Staphylinidae	Quedius	Quedius truncicola	Larvae	cavity 1	Foret domaniale de Vierzon	Oak
LS-IRBI-CANOP0412	BOLD:AAN6433	653	Arthropoda	Insecta	Diptera	Sciaridae	Corynoptera	Corynoptera deserta	Adult	cavity 1	Foret domaniale de Vierzon	Oak
LS-IRBI-CANOP0413	BOLD:AAN4174	653	Arthropoda	Diplopoda	Julida	Blaniulidae	Proteroiulus	Proteroiulus fuscus	Adult	cavity 1	Foret domaniale de Vierzon	Oak
LS-IRBI-CANOP0414	BOLD:ABW8566	647	Arthropoda	Arachnida	Pseudoscorpiones	Chernetidae	Pselaphochernes	Pselaphochernes scorpioides	Adult	cavity 1	Foret domaniale de Vierzon	Oak
LS-IRBI-CANOP0415	BOLD:AAN4174	652	Arthropoda	Diplopoda	Julida	Blaniulidae	Proteroiulus	Proteroiulus fuscus	Adult	cavity 1	Foret domaniale de Vierzon	Oak
LS-IRBI-CANOP0416		0	Annelida	Clitellata					Adult	cavity 1	Foret domaniale de Vierzon	Oak
LS-IRBI-CANOP0417	BOLD:AAC3755	654	Arthropoda	Malacostraca	Isopoda	Porcellionidae	Porcellio	Porcellio scaber	Adult	cavity 1	Foret domaniale de Vierzon	Oak
LS-IRBI-CANOP0419	BOLD:AAP7160	655	Arthropoda	Insecta	Coleoptera	Tenebrionidae	Prionychus	Prionychus ater	Larvae	cavity 1	Foret domaniale de Vierzon	Oak
LS-IRBI-CANOP0420	BOLD:AAN4174	651	Arthropoda	Diplopoda	Julida	Blaniulidae	Proteroiulus	Proteroiulus fuscus	Adult	cavity 1	Foret domaniale de Vierzon	Oak
LS-IRBI-CANOP0421	BOLD:AAO0001	656	Arthropoda	Insecta	Coleoptera	Staphylinidae	Hypnogyra	Hypnogyra angularis	Larvae	cavity 1	Foret domaniale de Vierzon	Oak
LS-IRBI-CANOP0422		0	Arthropoda	Diplopoda	Julida				Adult	cavity 1	Foret domaniale de Vierzon	Oak
LS-IRBI-CANOP0423	BOLD:ADM8147	655	Arthropoda	Malacostraca	Isopoda	Porcellionidae	Porcellio	Porcellio scaber	Adult	cavity 1	Foret domaniale de Vierzon	Oak
LS-IRBI-CANOP0424	BOLD:ACC0273	653	Arthropoda	Insecta	Diptera	Trichoceridae	Trichocera	Trichocera hiemalis	Larvae	cavity 1	Foret domaniale de Vierzon	Oak
LS-IRBI-CANOP0425		0	Arthropoda	Diplopoda	Julida				Adult	cavity 1	Foret domaniale de Vierzon	Oak
LS-IRBI-CANOP0427	BOLD:AAC3755	654	Arthropoda	Malacostraca	Isopoda	Porcellionidae	Porcellio	Porcellio scaber	Adult	cavity 1	Foret domaniale de Vierzon	Oak
LS-IRBI-CANOP0428	BOLD:AAG3680	654	Arthropoda	Insecta	Lepidoptera	Tineidae	Niditinea	Niditinea striolella	Larvae	cavity 1	Foret domaniale de Vierzon	Oak
LS-IRBI-CANOP0429	BOLD:AAN4174	655	Arthropoda	Diplopoda	Julida	Blaniulidae	Proteroiulus	Proteroiulus fuscus	Adult	cavity 1	Foret domaniale de Vierzon	Oak
LS-IRBI-CANOP0430	BOLD:AAG3680	654	Arthropoda	Insecta	Lepidoptera	Tineidae	Niditinea	Niditinea striolella	Larvae	cavity 1	Foret domaniale de Vierzon	Oak
LS-IRBI-CANOP0431	BOLD:ABA5892	652	Arthropoda	Malacostraca	Isopoda	Porcellionidae	Porcellio	Porcellio scaber	Adult	cavity 1	Foret domaniale de Vierzon	Oak
LS-IRBI-CANOP0432	BOLD:AAN4174	653	Arthropoda	Diplopoda	Julida	Blaniulidae	Proteroiulus	Proteroiulus fuscus	Adult	cavity 1	Foret domaniale de Vierzon	Oak
LS-IRBI-CANOP0433	BOLD:AAP7160	653	Arthropoda	Insecta	Coleoptera	Tenebrionidae	Prionychus	Prionychus ater	Larvae	cavity 1	Foret domaniale de Vierzon	Oak
LS-IRBI-CANOP0434		0	Arthropoda	Insecta	Coleoptera				Adult	cavity 1	Foret domaniale de Vierzon	Oak
LS-IRBI-CANOP0435		0	Arthropoda	Insecta	Coleoptera				Adult	cavity 1	Foret domaniale de Vierzon	Oak
LS-IRBI-CANOP0438		0	Arthropoda	Insecta	Coleoptera				Adult	cavity 1	Foret domaniale de Vierzon	Oak
LS-IRBI-CANOP0439	BOLD:AEM3241	558	Arthropoda	Insecta	Coleoptera	Histeridae	Abraeus	Abraeus perpusillus	Adult	cavity 1	Foret domaniale de Vierzon	Oak
LS-IRBI-CANOP0440		0	Arthropoda	Insecta	Coleoptera				Adult	cavity 1	Foret domaniale de Vierzon	Oak
LS-IRBI-CANOP0441		0	Arthropoda	Insecta	Coleoptera				Adult	cavity 1	Foret domaniale de Vierzon	Oak
LS-IRBI-CANOP0442		0	Arthropoda	Insecta	Coleoptera				Adult	cavity 1	Foret domaniale de Vierzon	Oak
LS-IRBI-CANOP0443		0	Arthropoda	Insecta	Coleoptera				Adult	cavity 1	Foret domaniale de Vierzon	Oak
LS-IRBI-CANOP0444		0	Arthropoda	Insecta	Coleoptera				Adult	cavity 1	Foret domaniale de Vierzon	Oak
LS-IRBI-CANOP0445		0	Arthropoda	Insecta	Coleoptera				Adult	cavity 1	Foret domaniale de Vierzon	Oak
LS-IRBI-CANOP0447		0	Arthropoda	Insecta	Coleoptera				Adult	cavity 1	Foret domaniale de Vierzon	Oak
LS-IRBI-CANOP0448	BOLD:AEL5301	651	Arthropoda	Insecta	Coleoptera	Staphylinidae	Quedius		Adult	cavity 1	Foret domaniale de Vierzon	Oak
LS-IRBI-CANOP0449	BOLD:AAO2070	653	Arthropoda	Chilopoda	Scolopendromorpha	Cryptopidae	Cryptops	Cryptops hortensis	Adult	cavity 17	Foret domaniale de Vierzon	Oak
LS-IRBI-CANOP0450	BOLD:AAV1295	654	Arthropoda	Insecta	Diptera	Sciaridae	Bradysia	Bradysia impatiens	Adult	cavity 17	Foret domaniale de Vierzon	Oak
LS-IRBI-CANOP0451	BOLD:ABA1395	654	Arthropoda	Insecta	Coleoptera	Staphylinidae	Quedius	Quedius truncicola	Larvae	cavity 17	Foret domaniale de Vierzon	Oak
LS-IRBI-CANOP0452	BOLD:AAV1295	653	Arthropoda	Insecta	Diptera	Sciaridae	Bradysia	Bradysia impatiens	Adult	cavity 17	Foret domaniale de Vierzon	Oak
LS-IRBI-CANOP0453	BOLD:AAO2070	654	Arthropoda	Chilopoda	Scolopendromorpha	Cryptopidae	Cryptops	Cryptops hortensis	Adult	cavity 17	Foret domaniale de Vierzon	Oak
LS-IRBI-CANOP0454		0	Arthropoda	Insecta					Larvae	cavity 17	Foret domaniale de Vierzon	Oak
LS-IRBI-CANOP0455	BOLD:AAV1295	654	Arthropoda	Insecta	Diptera	Sciaridae	Bradysia	Bradysia impatiens	Adult	cavity 17	Foret domaniale de Vierzon	Oak
LS-IRBI-CANOP0456	BOLD:AAO2070	653	Arthropoda	Chilopoda	Scolopendromorpha	Cryptopidae	Cryptops	Cryptops hortensis	Adult	cavity 17	Foret domaniale de Vierzon	Oak
LS-IRBI-CANOP0457	BOLD:AEV0352	650	Arthropoda	Arachnida	Pseudoscorpiones	Chernetidae	Anthrenochernes	Anthrenochernes stellae	Adult	cavity 17	Foret domaniale de Vierzon	Oak
LS-IRBI-CANOP0458	BOLD:AAO2070	654	Arthropoda	Chilopoda	Scolopendromorpha	Cryptopidae	Cryptops	Cryptops hortensis	Adult	cavity 17	Foret domaniale de Vierzon	Oak
LS-IRBI-CANOP0459	BOLD:AAV1295	654	Arthropoda	Insecta	Diptera	Sciaridae	Bradysia	Bradysia impatiens	Adult	cavity 17	Foret domaniale de Vierzon	Oak
LS-IRBI-CANOP0460	BOLD:AAO2070	654	Arthropoda	Chilopoda	Scolopendromorpha	Cryptopidae	Cryptops	Cryptops hortensis	Adult	cavity 17	Foret domaniale de Vierzon	Oak
LS-IRBI-CANOP0461	BOLD:ABX0469	655	Arthropoda	Arachnida	Araneae	Gnaphosidae	Drassodes	Drassodes lapidosus	Adult	cavity 17	Foret domaniale de Vierzon	Oak
LS-IRBI-CANOP0462	BOLD:AAO2070	654	Arthropoda	Chilopoda	Scolopendromorpha	Cryptopidae	Cryptops	Cryptops hortensis	Adult	cavity 17	Foret domaniale de Vierzon	Oak
LS-IRBI-CANOP0463	BOLD:AAV1295	651	Arthropoda	Insecta	Diptera	Sciaridae	Bradysia	Bradysia impatiens	Adult	cavity 17	Foret domaniale de Vierzon	Oak
LS-IRBI-CANOP0464	BOLD:AAO2070	653	Arthropoda	Chilopoda	Scolopendromorpha	Cryptopidae	Cryptops	Cryptops hortensis	Adult	cavity 17	Foret domaniale de Vierzon	Oak
LS-IRBI-CANOP0465		0	Arthropoda	Insecta					Larvae	cavity 17	Foret domaniale de Vierzon	Oak
LS-IRBI-CANOP0466	BOLD:ABX0469	654	Arthropoda	Arachnida	Araneae	Gnaphosidae	Drassodes	Drassodes lapidosus	Adult	cavity 17	Foret domaniale de Vierzon	Oak
LS-IRBI-CANOP0467	BOLD:AAO2070	654	Arthropoda	Chilopoda	Scolopendromorpha	Cryptopidae	Cryptops	Cryptops hortensis	Adult	cavity 17	Foret domaniale de Vierzon	Oak
LS-IRBI-CANOP0469	BOLD:AEV0352	650	Arthropoda	Arachnida	Pseudoscorpiones	Chernetidae	Anthrenochernes	Anthrenochernes stellae	Adult	cavity 17	Foret domaniale de Vierzon	Oak
LS-IRBI-CANOP0470		0	Arthropoda	Insecta					Larvae	cavity 17	Foret domaniale de Vierzon	Oak
LS-IRBI-CANOP0471	BOLD:ABX0469	653	Arthropoda	Arachnida	Araneae	Gnaphosidae	Drassodes	Drassodes lapidosus	Adult	cavity 17	Foret domaniale de Vierzon	Oak
LS-IRBI-CANOP0472	BOLD:ABV3418	653	Arthropoda	Insecta	Diptera	Stratiomyidae			Larvae	cavity 17	Foret domaniale de Vierzon	Oak
LS-IRBI-CANOP0473	BOLD:AAO2070	654	Arthropoda	Chilopoda	Scolopendromorpha	Cryptopidae	Cryptops	Cryptops hortensis	Adult	cavity 17	Foret domaniale de Vierzon	Oak
LS-IRBI-CANOP0474	BOLD:AAB5440	653	Arthropoda	Collembola	Entomobryomorpha	Tomoceridae	Tomocerus	Tomocerus minor	Adult	cavity 17	Foret domaniale de Vierzon	Oak
LS-IRBI-CANOP0475	BOLD:ABA1395	654	Arthropoda	Insecta	Coleoptera	Staphylinidae	Quedius	Quedius truncicola	Larvae	cavity 17	Foret domaniale de Vierzon	Oak
LS-IRBI-CANOP0476	BOLD:ACB2639	654	Arthropoda	Insecta	Coleoptera	Staphylinidae	Tachinus	Tachinus subterraneus	Adult	cavity 17	Foret domaniale de Vierzon	Oak
LS-IRBI-CANOP0477	BOLD:AEV0352	648	Arthropoda	Arachnida	Pseudoscorpiones	Chernetidae	Anthrenochernes	Anthrenochernes stellae	Adult	cavity 17	Foret domaniale de Vierzon	Oak
LS-IRBI-CANOP0478	BOLD:AAV1295	654	Arthropoda	Insecta	Diptera	Sciaridae	Bradysia	Bradysia impatiens	Adult	cavity 17	Foret domaniale de Vierzon	Oak
LS-IRBI-CANOP0479	BOLD:AEV0352	650	Arthropoda	Arachnida	Pseudoscorpiones	Chernetidae	Anthrenochernes	Anthrenochernes stellae	Adult	cavity 17	Foret domaniale de Vierzon	Oak
LS-IRBI-CANOP0480		0	Arthropoda	Insecta	Coleoptera				Adult	cavity 17	Foret domaniale de Vierzon	Oak
LS-IRBI-CANOP0481	BOLD:AEF5686	661	Arthropoda	Insecta	Diptera	Stratiomyidae			Larvae	cavity 17	Foret domaniale de Vierzon	Oak
LS-IRBI-CANOP0482	BOLD:AEV0352	650	Arthropoda	Arachnida	Pseudoscorpiones	Chernetidae	Anthrenochernes	Anthrenochernes stellae	Adult	cavity 17	Foret domaniale de Vierzon	Oak
LS-IRBI-CANOP0484		0	Arthropoda	Insecta					Adult	cavity 17	Foret domaniale de Vierzon	Oak
LS-IRBI-CANOP0485	BOLD:ABV3418	654	Arthropoda	Insecta	Diptera	Stratiomyidae			Larvae	cavity 17	Foret domaniale de Vierzon	Oak
LS-IRBI-CANOP0486	BOLD:AEV0352	651	Arthropoda	Arachnida	Pseudoscorpiones	Chernetidae	Anthrenochernes	Anthrenochernes stellae	Adult	cavity 17	Foret domaniale de Vierzon	Oak
LS-IRBI-CANOP0487		0	Arthropoda	Insecta	Coleoptera				Adult	cavity 17	Foret domaniale de Vierzon	Oak
LS-IRBI-CANOP0488		0	Arthropoda	Insecta					Larvae	cavity 17	Foret domaniale de Vierzon	Oak
LS-IRBI-CANOP0489		0	Arthropoda	Insecta	Coleoptera				Adult	cavity 17	Foret domaniale de Vierzon	Oak
LS-IRBI-CANOP0490	BOLD:AEV0352	651	Arthropoda	Arachnida	Pseudoscorpiones	Chernetidae	Anthrenochernes	Anthrenochernes stellae	Adult	cavity 17	Foret domaniale de Vierzon	Oak
LS-IRBI-CANOP0491		0	Arthropoda	Insecta					Larvae	cavity 17	Foret domaniale de Vierzon	Oak
LS-IRBI-CANOP0492	BOLD:AEV0352	648	Arthropoda	Arachnida	Pseudoscorpiones	Chernetidae	Anthrenochernes	Anthrenochernes stellae	Adult	cavity 17	Foret domaniale de Vierzon	Oak
LS-IRBI-CANOP0493		0	Arthropoda	Insecta	Diptera				Adult	cavity 17	Foret domaniale de Vierzon	Oak
LS-IRBI-CANOP0494	BOLD:AAO2070	654	Arthropoda	Chilopoda	Scolopendromorpha	Cryptopidae	Cryptops	Cryptops hortensis	Adult	cavity 17	Foret domaniale de Vierzon	Oak
LS-IRBI-CANOP0495		0	Arthropoda	Insecta	Diptera				Adult	cavity 17	Foret domaniale de Vierzon	Oak
LS-IRBI-CANOP0496	BOLD:AAO2070	654	Arthropoda	Chilopoda	Scolopendromorpha	Cryptopidae	Cryptops	Cryptops hortensis	Adult	cavity 17	Foret domaniale de Vierzon	Oak
LS-IRBI-CANOP0498	BOLD:AAO2070	655	Arthropoda	Chilopoda	Scolopendromorpha	Cryptopidae	Cryptops	Cryptops hortensis	Adult	cavity 17	Foret domaniale de Vierzon	Oak
LS-IRBI-CANOP0499	BOLD:AEV0352	650	Arthropoda	Arachnida	Pseudoscorpiones	Chernetidae	Anthrenochernes	Anthrenochernes stellae	Adult	cavity 17	Foret domaniale de Vierzon	Oak
LS-IRBI-CANOP0500		0	Arthropoda	Insecta	Coleoptera				Adult	cavity 17	Foret domaniale de Vierzon	Oak
LS-IRBI-CANOP0501	BOLD:AAV1295	655	Arthropoda	Insecta	Diptera	Sciaridae	Bradysia	Bradysia impatiens	Adult	cavity 17	Foret domaniale de Vierzon	Oak
LS-IRBI-CANOP0502	BOLD:AEF5686	656	Arthropoda	Insecta	Diptera	Stratiomyidae			Larvae	cavity 17	Foret domaniale de Vierzon	Oak
LS-IRBI-CANOP0503		0	Arthropoda	Insecta	Coleoptera				Adult	cavity 17	Foret domaniale de Vierzon	Oak
LS-IRBI-CANOP0504	BOLD:AAV1295	654	Arthropoda	Insecta	Diptera	Sciaridae	Bradysia	Bradysia impatiens	Adult	cavity 17	Foret domaniale de Vierzon	Oak
LS-IRBI-CANOP0505	BOLD:AEV0352	651	Arthropoda	Arachnida	Pseudoscorpiones	Chernetidae	Anthrenochernes	Anthrenochernes stellae	Adult	cavity 17	Foret domaniale de Vierzon	Oak
LS-IRBI-CANOP0506	BOLD:ACD1376	656	Arthropoda	Insecta	Coleoptera	Staphylinidae	Atheta	Atheta aeneicollis	Adult	cavity 17	Foret domaniale de Vierzon	Oak
LS-IRBI-CANOP0507	BOLD:AEW5805	651	Arthropoda	Arachnida	Pseudoscorpiones	Chernetidae			Adult	cavity 17	Foret domaniale de Vierzon	Oak
LS-IRBI-CANOP0508	BOLD:AAV1295	654	Arthropoda	Insecta	Diptera	Sciaridae	Bradysia	Bradysia impatiens	Adult	cavity 17	Foret domaniale de Vierzon	Oak
LS-IRBI-CANOP0509	BOLD:AEF5686	654	Arthropoda	Insecta	Diptera	Stratiomyidae			Larvae	cavity 17	Foret domaniale de Vierzon	Oak
LS-IRBI-CANOP0510	BOLD:AAV1295	652	Arthropoda	Insecta	Diptera	Sciaridae	Bradysia	Bradysia impatiens	Adult	cavity 17	Foret domaniale de Vierzon	Oak
LS-IRBI-CANOP0512	BOLD:AEV0352	650	Arthropoda	Arachnida	Pseudoscorpiones	Chernetidae	Anthrenochernes	Anthrenochernes stellae	Adult	cavity 17	Foret domaniale de Vierzon	Oak
LS-IRBI-CANOP0513	BOLD:ABA1215	655	Arthropoda	Insecta	Diptera	Sciaridae	Lycoriella	Lycoriella sativae	Adult	cavity 17	Foret domaniale de Vierzon	Oak
LS-IRBI-CANOP0514	BOLD:ABV3418	640	Arthropoda	Insecta	Diptera	Stratiomyidae			Larvae	cavity 17	Foret domaniale de Vierzon	Oak
LS-IRBI-CANOP0515	BOLD:ACD1376	653	Arthropoda	Insecta	Coleoptera	Staphylinidae	Atheta	Atheta aeneicollis	Adult	cavity 17	Foret domaniale de Vierzon	Oak
LS-IRBI-CANOP0516		0	Arthropoda	Arachnida	Pseudoscorpiones				Adult	cavity 17	Foret domaniale de Vierzon	Oak
LS-IRBI-CANOP0517	BOLD:ABA1395	697	Arthropoda	Insecta	Coleoptera	Staphylinidae	Quedius	Quedius truncicola	Larvae	cavity 17	Foret domaniale de Vierzon	Oak
LS-IRBI-CANOP0518		0	Arthropoda	Insecta	Diptera				Adult	cavity 17	Foret domaniale de Vierzon	Oak
LS-IRBI-CANOP0519	BOLD:ABV3418	654	Arthropoda	Insecta	Diptera	Stratiomyidae			Larvae	cavity 17	Foret domaniale de Vierzon	Oak
LS-IRBI-CANOP0520		0	Arthropoda	Insecta	Coleoptera				Adult	cavity 17	Foret domaniale de Vierzon	Oak
LS-IRBI-CANOP0521	BOLD:AAN1494	654	Arthropoda	Insecta	Coleoptera	Staphylinidae	Omalium	Omalium rivulare	Larvae	cavity 17	Foret domaniale de Vierzon	Oak
LS-IRBI-CANOP0522	BOLD:AAO2070	654	Arthropoda	Chilopoda	Scolopendromorpha	Cryptopidae	Cryptops	Cryptops hortensis	Adult	cavity 17	Foret domaniale de Vierzon	Oak
LS-IRBI-CANOP0523		0	Arthropoda	Insecta	Coleoptera				Adult	cavity 17	Foret domaniale de Vierzon	Oak
LS-IRBI-CANOP0524	BOLD:AAV1295	653	Arthropoda	Insecta	Diptera	Sciaridae	Bradysia	Bradysia impatiens	Adult	cavity 17	Foret domaniale de Vierzon	Oak
LS-IRBI-CANOP0525	BOLD:AEL3824	650	Arthropoda	Arachnida	Pseudoscorpiones	Chernetidae			Adult	cavity 17	Foret domaniale de Vierzon	Oak
LS-IRBI-CANOP0526		0	Arthropoda	Insecta					Larvae	cavity 17	Foret domaniale de Vierzon	Oak
LS-IRBI-CANOP0527	BOLD:AAB5437	654	Arthropoda	Collembola	Entomobryomorpha	Tomoceridae	Tomocerus	Tomocerus minor	Adult	cavity 17	Foret domaniale de Vierzon	Oak
LS-IRBI-CANOP0528	BOLD:ABV3418	653	Arthropoda	Insecta	Diptera	Stratiomyidae			Larvae	cavity 17	Foret domaniale de Vierzon	Oak
LS-IRBI-CANOP0529	BOLD:ACE0351	653	Arthropoda	Insecta	Diptera	Chironomidae	Smittia	Smittia cf. stercoraria	Adult	cavity 17	Foret domaniale de Vierzon	Oak
LS-IRBI-CANOP0530	BOLD:ABU7022	654	Arthropoda	Insecta	Coleoptera	Staphylinidae	Proteinus	Proteinus brachypterus	Larvae	cavity 17	Foret domaniale de Vierzon	Oak
LS-IRBI-CANOP0531	BOLD:AEV0352	652	Arthropoda	Arachnida	Pseudoscorpiones	Chernetidae	Anthrenochernes	Anthrenochernes stellae	Adult	cavity 17	Foret domaniale de Vierzon	Oak
LS-IRBI-CANOP0532	BOLD:ABV3418	659	Arthropoda	Insecta	Diptera	Stratiomyidae			Larvae	cavity 17	Foret domaniale de Vierzon	Oak
LS-IRBI-CANOP0533	BOLD:AAV1295	654	Arthropoda	Insecta	Diptera	Sciaridae	Bradysia	Bradysia impatiens	Adult	cavity 17	Foret domaniale de Vierzon	Oak
LS-IRBI-CANOP0534		0	Arthropoda	Insecta	Coleoptera	Staphylinidae			Adult	cavity 17	Foret domaniale de Vierzon	Oak
LS-IRBI-CANOP0535	BOLD:AEV0352	652	Arthropoda	Arachnida	Pseudoscorpiones	Chernetidae	Anthrenochernes	Anthrenochernes stellae	Adult	cavity 17	Foret domaniale de Vierzon	Oak
LS-IRBI-CANOP0536	BOLD:ABV3418	655	Arthropoda	Insecta	Diptera	Stratiomyidae			Larvae	cavity 17	Foret domaniale de Vierzon	Oak
LS-IRBI-CANOP0537		0	Arthropoda	Insecta					Larvae	cavity 17	Foret domaniale de Vierzon	Oak
LS-IRBI-CANOP0538	BOLD:AAP7354	642	Arthropoda	Insecta	Coleoptera	Staphylinidae	Atheta	Atheta ravilla	Adult	cavity 17	Foret domaniale de Vierzon	Oak
LS-IRBI-CANOP0539		0	Arthropoda	Insecta					Adult	cavity 17	Foret domaniale de Vierzon	Oak
LS-IRBI-CANOP0540	BOLD:AEV0352	651	Arthropoda	Arachnida	Pseudoscorpiones	Chernetidae	Anthrenochernes	Anthrenochernes stellae	Adult	cavity 17	Foret domaniale de Vierzon	Oak
LS-IRBI-CANOP0542	BOLD:AAV1295	654	Arthropoda	Insecta	Diptera	Sciaridae	Bradysia	Bradysia impatiens	Adult	cavity 17	Foret domaniale de Vierzon	Oak
LS-IRBI-CANOP0543	BOLD:AEV0352	651	Arthropoda	Arachnida	Pseudoscorpiones	Chernetidae	Anthrenochernes	Anthrenochernes stellae	Adult	cavity 17	Foret domaniale de Vierzon	Oak
LS-IRBI-CANOP0544		0	Arthropoda	Insecta	Coleoptera	Staphylinidae			Adult	cavity 17	Foret domaniale de Vierzon	Oak
LS-IRBI-CANOP0545	BOLD:AEV0352	651	Arthropoda	Arachnida	Pseudoscorpiones	Chernetidae	Anthrenochernes	Anthrenochernes stellae	Adult	cavity 17	Foret domaniale de Vierzon	Oak
LS-IRBI-CANOP0546	BOLD:ABV3418	654	Arthropoda	Insecta	Diptera	Stratiomyidae			Larvae	cavity 17	Foret domaniale de Vierzon	Oak
LS-IRBI-CANOP0547		0	Arthropoda	Insecta					Adult	cavity 17	Foret domaniale de Vierzon	Oak
LS-IRBI-CANOP0548	BOLD:AEV0352	651	Arthropoda	Arachnida	Pseudoscorpiones	Chernetidae	Anthrenochernes	Anthrenochernes stellae	Adult	cavity 17	Foret domaniale de Vierzon	Oak
LS-IRBI-CANOP0549	BOLD:ACC0273	654	Arthropoda	Insecta	Diptera	Trichoceridae	Trichocera	Trichocera hiemalis	Larvae	cavity 17	Foret domaniale de Vierzon	Oak
LS-IRBI-CANOP0550	BOLD:AEV0352	651	Arthropoda	Arachnida	Pseudoscorpiones	Chernetidae	Anthrenochernes	Anthrenochernes stellae	Adult	cavity 17	Foret domaniale de Vierzon	Oak
LS-IRBI-CANOP0551		0	Arthropoda	Insecta	Diptera				Adult	cavity 17	Foret domaniale de Vierzon	Oak
LS-IRBI-CANOP0552	BOLD:AAV8116	654	Arthropoda	Chilopoda	Lithobiomorpha	Lithobiidae	Lithobius	Lithobius tricuspis	Adult	cavity 17	Foret domaniale de Vierzon	Oak
LS-IRBI-CANOP0553	BOLD:AEV0352	651	Arthropoda	Arachnida	Pseudoscorpiones	Chernetidae	Anthrenochernes	Anthrenochernes stellae	Adult	cavity 17	Foret domaniale de Vierzon	Oak
LS-IRBI-CANOP0554		0	Arthropoda	Insecta	Coleoptera	Staphylinidae			Adult	cavity 17	Foret domaniale de Vierzon	Oak
LS-IRBI-CANOP0555		0	Arthropoda	Insecta	Coleoptera				Adult	cavity 17	Foret domaniale de Vierzon	Oak
LS-IRBI-CANOP0556		0	Arthropoda	Insecta					Larvae	cavity 17	Foret domaniale de Vierzon	Oak
LS-IRBI-CANOP0557	BOLD:ABY2549	653	Arthropoda	Insecta	Coleoptera	Staphylinidae	Hesperus	Hesperus rufipennis	Adult	cavity 17	Foret domaniale de Vierzon	Oak
LS-IRBI-CANOP0558	BOLD:AAC3755	653	Arthropoda	Malacostraca	Isopoda	Porcellionidae	Porcellio	Porcellio scaber	Adult	cavity 17	Foret domaniale de Vierzon	Oak
LS-IRBI-CANOP0559	BOLD:ACB2639	652	Arthropoda	Insecta	Coleoptera	Staphylinidae	Tachinus	Tachinus subterraneus	Larvae	cavity 17	Foret domaniale de Vierzon	Oak
LS-IRBI-CANOP0560	BOLD:ABX0469	654	Arthropoda	Arachnida	Araneae	Gnaphosidae	Drassodes	Drassodes lapidosus	Adult	cavity 17	Foret domaniale de Vierzon	Oak
LS-IRBI-CANOP0561	BOLD:AAV1295	653	Arthropoda	Insecta	Diptera	Sciaridae	Bradysia	Bradysia impatiens	Adult	cavity 17	Foret domaniale de Vierzon	Oak
LS-IRBI-CANOP0562		0	Arthropoda	Insecta	Coleoptera	Staphylinidae			Adult	cavity 17	Foret domaniale de Vierzon	Oak
LS-IRBI-CANOP0563	BOLD:ABV3418	654	Arthropoda	Insecta	Diptera	Stratiomyidae			Larvae	cavity 17	Foret domaniale de Vierzon	Oak
LS-IRBI-CANOP0565		0	Arthropoda	Insecta	Coleoptera				Adult	cavity 17	Foret domaniale de Vierzon	Oak
LS-IRBI-CANOP0567	BOLD:AEV0352	651	Arthropoda	Arachnida	Pseudoscorpiones	Chernetidae	Anthrenochernes	Anthrenochernes stellae	Adult	cavity 17	Foret domaniale de Vierzon	Oak
LS-IRBI-CANOP0568	BOLD:AAV1295	654	Arthropoda	Insecta	Diptera	Sciaridae	Bradysia	Bradysia impatiens	Adult	cavity 17	Foret domaniale de Vierzon	Oak
LS-IRBI-CANOP0569	BOLD:AAO4347	654	Arthropoda	Arachnida	Araneae	Salticidae	Pseudeuophrys	Pseudeuophrys lanigera	Adult	cavity 17	Foret domaniale de Vierzon	Oak
LS-IRBI-CANOP0571	BOLD:AEV0352	651	Arthropoda	Arachnida	Pseudoscorpiones	Chernetidae	Anthrenochernes	Anthrenochernes stellae	Adult	cavity 17	Foret domaniale de Vierzon	Oak
LS-IRBI-CANOP0572	BOLD:AAO0387	640	Arthropoda	Insecta	Coleoptera	Histeridae	Abraeus	Abraeus perpusillus	Adult	cavity 17	Foret domaniale de Vierzon	Oak
LS-IRBI-CANOP0573		0	Arthropoda	Insecta	Coleoptera				Adult	cavity 17	Foret domaniale de Vierzon	Oak
LS-IRBI-CANOP0574	BOLD:AAO0387	640	Arthropoda	Insecta	Coleoptera	Histeridae	Abraeus	Abraeus perpusillus	Adult	cavity 17	Foret domaniale de Vierzon	Oak
LS-IRBI-CANOP0575	BOLD:AAV1295	651	Arthropoda	Insecta	Diptera	Sciaridae	Bradysia	Bradysia impatiens	Adult	cavity 17	Foret domaniale de Vierzon	Oak
LS-IRBI-CANOP0576		0	Arthropoda	Insecta	Coleoptera	Staphylinidae			Adult	cavity 17	Foret domaniale de Vierzon	Oak
LS-IRBI-CANOP0577	BOLD:AEV0352	651	Arthropoda	Arachnida	Pseudoscorpiones	Chernetidae	Anthrenochernes	Anthrenochernes stellae	Adult	cavity 17	Foret domaniale de Vierzon	Oak
LS-IRBI-CANOP0578	BOLD:AEV0352	651	Arthropoda	Arachnida	Pseudoscorpiones	Chernetidae	Anthrenochernes	Anthrenochernes stellae	Adult	cavity 17	Foret domaniale de Vierzon	Oak
LS-IRBI-CANOP0579	BOLD:ACQ9998	652	Arthropoda	Insecta	Diptera	Trichoceridae	Trichocera	Trichocera saltator	Larvae	Cavity 3	Foret domaniale de Vierzon	Oak
LS-IRBI-CANOP0580	BOLD:ACQ9998	654	Arthropoda	Insecta	Diptera	Trichoceridae	Trichocera	Trichocera saltator	Larvae	Cavity 3	Foret domaniale de Vierzon	Oak
LS-IRBI-CANOP0581	BOLD:AAG7283	654	Arthropoda	Insecta	Diptera	Sphaeroceridae	Apteromyia	Apteromyia claviventris	Adult	Cavity 3	Foret domaniale de Vierzon	Oak
LS-IRBI-CANOP0582	BOLD:ABY1848	655	Arthropoda	Insecta	Diptera	Trichoceridae	Trichocera	Trichocera annulata	Larvae	Cavity 3	Foret domaniale de Vierzon	Oak
LS-IRBI-CANOP0583	BOLD:ABY1848	654	Arthropoda	Insecta	Diptera	Trichoceridae	Trichocera	Trichocera annulata	Larvae	Cavity 3	Foret domaniale de Vierzon	Oak
LS-IRBI-CANOP0584	BOLD:ACQ9998	651	Arthropoda	Insecta	Diptera	Trichoceridae	Trichocera	Trichocera saltator	Larvae	Cavity 3	Foret domaniale de Vierzon	Oak
LS-IRBI-CANOP0585	BOLD:ACQ9998	655	Arthropoda	Insecta	Diptera	Trichoceridae	Trichocera	Trichocera saltator	Larvae	Cavity 3	Foret domaniale de Vierzon	Oak
LS-IRBI-CANOP0586	BOLD:ABY1848	652	Arthropoda	Insecta	Diptera	Trichoceridae	Trichocera	Trichocera annulata	Larvae	Cavity 3	Foret domaniale de Vierzon	Oak
LS-IRBI-CANOP0587	BOLD:ACD3340	654	Arthropoda	Insecta	Diptera	Heleomyzidae	Tephrochlamys		Adult	Cavity 3	Foret domaniale de Vierzon	Oak
LS-IRBI-CANOP0588	BOLD:ABY1848	653	Arthropoda	Insecta	Diptera	Trichoceridae	Trichocera	Trichocera annulata	Larvae	Cavity 3	Foret domaniale de Vierzon	Oak
LS-IRBI-CANOP0589	BOLD:ABY1848	654	Arthropoda	Insecta	Diptera	Trichoceridae	Trichocera	Trichocera annulata	Larvae	Cavity 3	Foret domaniale de Vierzon	Oak
LS-IRBI-CANOP0590	BOLD:ACQ9998	655	Arthropoda	Insecta	Diptera	Trichoceridae	Trichocera	Trichocera saltator	Larvae	Cavity 3	Foret domaniale de Vierzon	Oak
LS-IRBI-CANOP0591	BOLD:ACD3340	654	Arthropoda	Insecta	Diptera	Heleomyzidae	Tephrochlamys		Adult	Cavity 3	Foret domaniale de Vierzon	Oak
LS-IRBI-CANOP0592		0	Arthropoda	Insecta					Larvae	Cavity 3	Foret domaniale de Vierzon	Oak
LS-IRBI-CANOP0593	BOLD:ACC0273	652	Arthropoda	Insecta	Diptera	Trichoceridae	Trichocera	Trichocera hiemalis	Larvae	Cavity 3	Foret domaniale de Vierzon	Oak
LS-IRBI-CANOP0594	BOLD:ABY1848	651	Arthropoda	Insecta	Diptera	Trichoceridae	Trichocera	Trichocera annulata	Larvae	Cavity 3	Foret domaniale de Vierzon	Oak
LS-IRBI-CANOP0595	BOLD:ACD3340	653	Arthropoda	Insecta	Diptera	Heleomyzidae	Tephrochlamys		Adult	Cavity 3	Foret domaniale de Vierzon	Oak
LS-IRBI-CANOP0596	BOLD:ABY1848	640	Arthropoda	Insecta	Diptera	Trichoceridae	Trichocera	Trichocera annulata	Larvae	Cavity 3	Foret domaniale de Vierzon	Oak
LS-IRBI-CANOP0597		0	Arthropoda	Insecta					Larvae	Cavity 3	Foret domaniale de Vierzon	Oak
LS-IRBI-CANOP0598		0	Arthropoda	Insecta					Larvae	Cavity 3	Foret domaniale de Vierzon	Oak
LS-IRBI-CANOP0599	BOLD:AAG7023	655	Arthropoda	Insecta	Diptera	Sphaeroceridae	Crumomyia	Crumomyia fimetaria	Adult	Cavity 3	Foret domaniale de Vierzon	Oak
LS-IRBI-CANOP0600		0	Arthropoda	Insecta					Larvae	Cavity 3	Foret domaniale de Vierzon	Oak
LS-IRBI-CANOP0601	BOLD:ABY1848	653	Arthropoda	Insecta	Diptera	Trichoceridae	Trichocera	Trichocera annulata	Larvae	Cavity 3	Foret domaniale de Vierzon	Oak
LS-IRBI-CANOP0602	BOLD:ACC0273	652	Arthropoda	Insecta	Diptera	Trichoceridae	Trichocera	Trichocera hiemalis	Larvae	Cavity 3	Foret domaniale de Vierzon	Oak
LS-IRBI-CANOP0603	BOLD:ACD3340	654	Arthropoda	Insecta	Diptera	Heleomyzidae	Tephrochlamys		Adult	Cavity 3	Foret domaniale de Vierzon	Oak
LS-IRBI-CANOP0604	BOLD:ABY1848	654	Arthropoda	Insecta	Diptera	Trichoceridae	Trichocera	Trichocera annulata	Larvae	Cavity 3	Foret domaniale de Vierzon	Oak
LS-IRBI-CANOP0605	BOLD:ACR1336	653	Arthropoda	Insecta	Diptera	Phoridae	Triphleba	Triphleba aequalis	Larvae	Cavity 3	Foret domaniale de Vierzon	Oak
LS-IRBI-CANOP0606	BOLD:ACC0273	651	Arthropoda	Insecta	Diptera	Trichoceridae	Trichocera	Trichocera hiemalis	Larvae	Cavity 3	Foret domaniale de Vierzon	Oak
LS-IRBI-CANOP0607	BOLD:ACD3340	654	Arthropoda	Insecta	Diptera	Heleomyzidae	Tephrochlamys		Adult	Cavity 3	Foret domaniale de Vierzon	Oak
LS-IRBI-CANOP0608	BOLD:ACC0273	648	Arthropoda	Insecta	Diptera	Trichoceridae	Trichocera	Trichocera hiemalis	Larvae	Cavity 3	Foret domaniale de Vierzon	Oak
LS-IRBI-CANOP0609	BOLD:ACC0273	653	Arthropoda	Insecta	Diptera	Trichoceridae	Trichocera	Trichocera hiemalis	Larvae	Cavity 3	Foret domaniale de Vierzon	Oak
LS-IRBI-CANOP0610		0	Arthropoda	Insecta					Larvae	Cavity 3	Foret domaniale de Vierzon	Oak
LS-IRBI-CANOP0611	BOLD:ACD3340	654	Arthropoda	Insecta	Diptera	Heleomyzidae	Tephrochlamys		Adult	Cavity 3	Foret domaniale de Vierzon	Oak
LS-IRBI-CANOP0612	BOLD:ABY1848	654	Arthropoda	Insecta	Diptera	Trichoceridae	Trichocera	Trichocera annulata	Larvae	Cavity 3	Foret domaniale de Vierzon	Oak
LS-IRBI-CANOP0613	BOLD:AAV1295	652	Arthropoda	Insecta	Diptera	Sciaridae	Bradysia	Bradysia impatiens	Adult	Cavity 3	Foret domaniale de Vierzon	Oak
LS-IRBI-CANOP0614	BOLD:ACC0273	654	Arthropoda	Insecta	Diptera	Trichoceridae	Trichocera	Trichocera hiemalis	Larvae	Cavity 3	Foret domaniale de Vierzon	Oak
LS-IRBI-CANOP0615	BOLD:ACD3340	654	Arthropoda	Insecta	Diptera	Heleomyzidae	Tephrochlamys		Adult	Cavity 3	Foret domaniale de Vierzon	Oak
LS-IRBI-CANOP0616	BOLD:ACC0273	654	Arthropoda	Insecta	Diptera	Trichoceridae	Trichocera	Trichocera hiemalis	Larvae	Cavity 3	Foret domaniale de Vierzon	Oak
LS-IRBI-CANOP0617	BOLD:ACD3340	654	Arthropoda	Insecta	Diptera	Heleomyzidae	Tephrochlamys		Adult	Cavity 3	Foret domaniale de Vierzon	Oak
LS-IRBI-CANOP0618	BOLD:ACQ9998	654	Arthropoda	Insecta	Diptera	Trichoceridae	Trichocera	Trichocera saltator	Larvae	Cavity 3	Foret domaniale de Vierzon	Oak
LS-IRBI-CANOP0619	BOLD:AAV1295	654	Arthropoda	Insecta	Diptera	Sciaridae	Bradysia	Bradysia impatiens	Adult	Cavity 3	Foret domaniale de Vierzon	Oak
LS-IRBI-CANOP0620	BOLD:ABY1848	651	Arthropoda	Insecta	Diptera	Trichoceridae	Trichocera	Trichocera annulata	Larvae	Cavity 3	Foret domaniale de Vierzon	Oak
LS-IRBI-CANOP0621	BOLD:ACD3340	654	Arthropoda	Insecta	Diptera	Heleomyzidae	Tephrochlamys		Adult	Cavity 3	Foret domaniale de Vierzon	Oak
LS-IRBI-CANOP0622	BOLD:ABY1848	639	Arthropoda	Insecta	Diptera	Trichoceridae	Trichocera	Trichocera annulata	Larvae	Cavity 3	Foret domaniale de Vierzon	Oak
LS-IRBI-CANOP0623	BOLD:ACD3340	654	Arthropoda	Insecta	Diptera	Heleomyzidae	Tephrochlamys		Adult	Cavity 3	Foret domaniale de Vierzon	Oak
LS-IRBI-CANOP0624	BOLD:ACQ9998	654	Arthropoda	Insecta	Diptera	Trichoceridae	Trichocera	Trichocera saltator	Larvae	Cavity 3	Foret domaniale de Vierzon	Oak
LS-IRBI-CANOP0625		0	Arthropoda	Insecta	Diptera				Adult	Cavity 3	Foret domaniale de Vierzon	Oak
LS-IRBI-CANOP0626	BOLD:ACD3340	654	Arthropoda	Insecta	Diptera	Heleomyzidae	Tephrochlamys		Adult	Cavity 3	Foret domaniale de Vierzon	Oak
LS-IRBI-CANOP0627	BOLD:ABY1848	654	Arthropoda	Insecta	Diptera	Trichoceridae	Trichocera	Trichocera annulata	Larvae	Cavity 3	Foret domaniale de Vierzon	Oak
LS-IRBI-CANOP0628	BOLD:AAV1295	652	Arthropoda	Insecta	Diptera	Sciaridae	Bradysia	Bradysia impatiens	Adult	Cavity 3	Foret domaniale de Vierzon	Oak
LS-IRBI-CANOP0629	BOLD:ABY1848	654	Arthropoda	Insecta	Diptera	Trichoceridae	Trichocera	Trichocera annulata	Larvae	Cavity 3	Foret domaniale de Vierzon	Oak
LS-IRBI-CANOP0630	BOLD:ACD3340	654	Arthropoda	Insecta	Diptera	Heleomyzidae	Tephrochlamys		Adult	Cavity 3	Foret domaniale de Vierzon	Oak
LS-IRBI-CANOP0631		0	Arthropoda	Insecta					Larvae	Cavity 3	Foret domaniale de Vierzon	Oak
LS-IRBI-CANOP0632	BOLD:ACC0273	657	Arthropoda	Insecta	Diptera	Trichoceridae	Trichocera	Trichocera hiemalis	Larvae	Cavity 3	Foret domaniale de Vierzon	Oak
LS-IRBI-CANOP0633	BOLD:ACD3340	654	Arthropoda	Insecta	Diptera	Heleomyzidae	Tephrochlamys		Adult	Cavity 3	Foret domaniale de Vierzon	Oak
LS-IRBI-CANOP0634	BOLD:ACQ9998	654	Arthropoda	Insecta	Diptera	Trichoceridae	Trichocera	Trichocera saltator	Larvae	Cavity 3	Foret domaniale de Vierzon	Oak
LS-IRBI-CANOP0635	BOLD:AAV1295	654	Arthropoda	Insecta	Diptera	Sciaridae	Bradysia	Bradysia impatiens	Adult	Cavity 3	Foret domaniale de Vierzon	Oak
LS-IRBI-CANOP0636		0	Arthropoda	Insecta					Larvae	Cavity 3	Foret domaniale de Vierzon	Oak
LS-IRBI-CANOP0637	BOLD:AAV1295	654	Arthropoda	Insecta	Diptera	Sciaridae	Bradysia	Bradysia impatiens	Adult	Cavity 3	Foret domaniale de Vierzon	Oak
LS-IRBI-CANOP0638		0	Arthropoda	Insecta					Larvae	Cavity 3	Foret domaniale de Vierzon	Oak
LS-IRBI-CANOP0639	BOLD:ACC0273	652	Arthropoda	Insecta	Diptera	Trichoceridae	Trichocera	Trichocera hiemalis	Larvae	Cavity 3	Foret domaniale de Vierzon	Oak
LS-IRBI-CANOP0640	BOLD:ACD3340	654	Arthropoda	Insecta	Diptera	Heleomyzidae	Tephrochlamys		Adult	Cavity 3	Foret domaniale de Vierzon	Oak
LS-IRBI-CANOP0641		0	Arthropoda	Insecta					Larvae	Cavity 3	Foret domaniale de Vierzon	Oak
LS-IRBI-CANOP0642		0	Arthropoda	Insecta					Larvae	Cavity 3	Foret domaniale de Vierzon	Oak
LS-IRBI-CANOP0643	BOLD:ACR1336	653	Arthropoda	Insecta	Diptera	Phoridae	Triphleba	Triphleba aequalis	Larvae	Cavity 3	Foret domaniale de Vierzon	Oak
LS-IRBI-CANOP0644	BOLD:ACD3340	655	Arthropoda	Insecta	Diptera	Heleomyzidae	Tephrochlamys		Adult	Cavity 3	Foret domaniale de Vierzon	Oak
LS-IRBI-CANOP0645	BOLD:ACC0273	655	Arthropoda	Insecta	Diptera	Trichoceridae	Trichocera	Trichocera hiemalis	Larvae	Cavity 3	Foret domaniale de Vierzon	Oak
LS-IRBI-CANOP0646	BOLD:ACQ9998	654	Arthropoda	Insecta	Diptera	Trichoceridae	Trichocera	Trichocera saltator	Larvae	Cavity 3	Foret domaniale de Vierzon	Oak
LS-IRBI-CANOP0647	BOLD:ABY1848	652	Arthropoda	Insecta	Diptera	Trichoceridae	Trichocera	Trichocera annulata	Larvae	Cavity 3	Foret domaniale de Vierzon	Oak
LS-IRBI-CANOP0648	BOLD:ACD3340	655	Arthropoda	Insecta	Diptera	Heleomyzidae	Tephrochlamys		Adult	Cavity 3	Foret domaniale de Vierzon	Oak
LS-IRBI-CANOP0649		642	Arthropoda	Insecta	Diptera	Trichoceridae	Trichocera	Trichocera annulata	Larvae	Cavity 3	Foret domaniale de Vierzon	Oak
LS-IRBI-CANOP0650		0	Arthropoda	Insecta					Larvae	Cavity 3	Foret domaniale de Vierzon	Oak
LS-IRBI-CANOP0651	BOLD:ACC0273	655	Arthropoda	Insecta	Diptera	Trichoceridae	Trichocera	Trichocera hiemalis	Larvae	Cavity 3	Foret domaniale de Vierzon	Oak
LS-IRBI-CANOP0652	BOLD:AAV1295	654	Arthropoda	Insecta	Diptera	Sciaridae	Bradysia	Bradysia impatiens	Adult	Cavity 3	Foret domaniale de Vierzon	Oak
LS-IRBI-CANOP0653	BOLD:ABY1848	654	Arthropoda	Insecta	Diptera	Trichoceridae	Trichocera	Trichocera annulata	Larvae	Cavity 3	Foret domaniale de Vierzon	Oak
LS-IRBI-CANOP0654		0	Arthropoda	Insecta					Larvae	Cavity 3	Foret domaniale de Vierzon	Oak
LS-IRBI-CANOP0655	BOLD:ABY1848	654	Arthropoda	Insecta	Diptera	Trichoceridae	Trichocera	Trichocera annulata	Larvae	Cavity 3	Foret domaniale de Vierzon	Oak
LS-IRBI-CANOP0656	BOLD:ACC0273	653	Arthropoda	Insecta	Diptera	Trichoceridae	Trichocera	Trichocera hiemalis	Larvae	Cavity 3	Foret domaniale de Vierzon	Oak
LS-IRBI-CANOP0657	BOLD:ACQ9998	654	Arthropoda	Insecta	Diptera	Trichoceridae	Trichocera	Trichocera saltator	Larvae	Cavity 3	Foret domaniale de Vierzon	Oak
LS-IRBI-CANOP0658	BOLD:ACD3340	655	Arthropoda	Insecta	Diptera	Heleomyzidae	Tephrochlamys		Adult	Cavity 3	Foret domaniale de Vierzon	Oak
LS-IRBI-CANOP0659	BOLD:ACC0273	655	Arthropoda	Insecta	Diptera	Trichoceridae	Trichocera	Trichocera hiemalis	Larvae	Cavity 3	Foret domaniale de Vierzon	Oak
LS-IRBI-CANOP0660	BOLD:ACQ9998	653	Arthropoda	Insecta	Diptera	Trichoceridae	Trichocera	Trichocera saltator	Larvae	Cavity 3	Foret domaniale de Vierzon	Oak
LS-IRBI-CANOP0661		0	Arthropoda	Insecta					Larvae	Cavity 3	Foret domaniale de Vierzon	Oak
LS-IRBI-CANOP0662		0	Arthropoda	Insecta					Larvae	Cavity 3	Foret domaniale de Vierzon	Oak
LS-IRBI-CANOP0663	BOLD:ACD3340	655	Arthropoda	Insecta	Diptera	Heleomyzidae	Tephrochlamys		Adult	Cavity 3	Foret domaniale de Vierzon	Oak
LS-IRBI-CANOP0664	BOLD:ACQ9998	654	Arthropoda	Insecta	Diptera	Trichoceridae	Trichocera	Trichocera saltator	Larvae	Cavity 3	Foret domaniale de Vierzon	Oak
LS-IRBI-CANOP0665	BOLD:ABY1848	654	Arthropoda	Insecta	Diptera	Trichoceridae	Trichocera	Trichocera annulata	Larvae	Cavity 3	Foret domaniale de Vierzon	Oak
LS-IRBI-CANOP0666	BOLD:ABY1848	653	Arthropoda	Insecta	Diptera	Trichoceridae	Trichocera	Trichocera annulata	Larvae	Cavity 3	Foret domaniale de Vierzon	Oak
LS-IRBI-CANOP0667	BOLD:ACD3340	654	Arthropoda	Insecta	Diptera	Heleomyzidae	Tephrochlamys		Adult	Cavity 3	Foret domaniale de Vierzon	Oak
LS-IRBI-CANOP0668		0	Arthropoda	Insecta					Larvae	Cavity 3	Foret domaniale de Vierzon	Oak
LS-IRBI-CANOP0669	BOLD:ACQ9998	653	Arthropoda	Insecta	Diptera	Trichoceridae	Trichocera	Trichocera saltator	Larvae	Cavity 3	Foret domaniale de Vierzon	Oak
LS-IRBI-CANOP0670		0	Arthropoda	Insecta					Larvae	Cavity 3	Foret domaniale de Vierzon	Oak
LS-IRBI-CANOP0671	BOLD:ABW5541	654	Arthropoda	Insecta	Diptera	Sciaridae	Lycoriella	Lycoriella agraria	Adult	Cavity 3	Foret domaniale de Vierzon	Oak
LS-IRBI-CANOP0672		0	Arthropoda	Insecta					Larvae	Cavity 3	Foret domaniale de Vierzon	Oak
LS-IRBI-CANOP0673	BOLD:ACC0273	652	Arthropoda	Insecta	Diptera	Trichoceridae	Trichocera	Trichocera hiemalis	Larvae	Cavity 3	Foret domaniale de Vierzon	Oak
LS-IRBI-CANOP0674		0	Arthropoda	Insecta					Larvae	Cavity 3	Foret domaniale de Vierzon	Oak
LS-IRBI-CANOP0675	BOLD:ACD3340	653	Arthropoda	Insecta	Diptera	Heleomyzidae	Tephrochlamys		Adult	Cavity 3	Foret domaniale de Vierzon	Oak
LS-IRBI-CANOP0676	BOLD:ABY1848	640	Arthropoda	Insecta	Diptera	Trichoceridae	Trichocera	Trichocera annulata	Larvae	Cavity 3	Foret domaniale de Vierzon	Oak
LS-IRBI-CANOP0677		0	Arthropoda	Insecta					Larvae	Cavity 3	Foret domaniale de Vierzon	Oak
LS-IRBI-CANOP0678		0	Arthropoda	Insecta					Larvae	Cavity 3	Foret domaniale de Vierzon	Oak
LS-IRBI-CANOP0679	BOLD:AAV1295	654	Arthropoda	Insecta	Diptera	Sciaridae	Bradysia	Bradysia impatiens	Adult	Cavity 3	Foret domaniale de Vierzon	Oak
LS-IRBI-CANOP0681		0	Arthropoda	Insecta					Larvae	Cavity 3	Foret domaniale de Vierzon	Oak
LS-IRBI-CANOP0682		0	Arthropoda	Insecta					Larvae	Cavity 3	Foret domaniale de Vierzon	Oak
LS-IRBI-CANOP0683		0	Arthropoda	Insecta					Larvae	Cavity 3	Foret domaniale de Vierzon	Oak
LS-IRBI-CANOP0684	BOLD:AAV1295	654	Arthropoda	Insecta	Diptera	Sciaridae	Bradysia	Bradysia impatiens	Adult	Cavity 3	Foret domaniale de Vierzon	Oak
LS-IRBI-CANOP0685		0	Arthropoda	Insecta					Larvae	Cavity 3	Foret domaniale de Vierzon	Oak
LS-IRBI-CANOP0686	BOLD:ACC0273	651	Arthropoda	Insecta	Diptera	Trichoceridae	Trichocera	Trichocera hiemalis	Larvae	Cavity 3	Foret domaniale de Vierzon	Oak
LS-IRBI-CANOP0687	BOLD:ACD3340	653	Arthropoda	Insecta	Diptera	Heleomyzidae	Tephrochlamys		Adult	Cavity 3	Foret domaniale de Vierzon	Oak
LS-IRBI-CANOP0688		0	Arthropoda	Insecta					Larvae	Cavity 3	Foret domaniale de Vierzon	Oak
LS-IRBI-CANOP0689		0	Arthropoda	Insecta					Larvae	Cavity 3	Foret domaniale de Vierzon	Oak
LS-IRBI-CANOP0690		0	Arthropoda	Insecta	Diptera				Adult	Cavity 3	Foret domaniale de Vierzon	Oak
LS-IRBI-CANOP0691	BOLD:ABY1848	651	Arthropoda	Insecta	Diptera	Trichoceridae	Trichocera	Trichocera annulata	Larvae	Cavity 3	Foret domaniale de Vierzon	Oak
LS-IRBI-CANOP0692	BOLD:ACD3340	655	Arthropoda	Insecta	Diptera	Heleomyzidae	Tephrochlamys		Larvae	Cavity 3	Foret domaniale de Vierzon	Oak
LS-IRBI-CANOP0693	BOLD:AAG7283	652	Arthropoda	Insecta	Diptera	Sphaeroceridae	Apteromyia	Apteromyia claviventris	Adult	Cavity 3	Foret domaniale de Vierzon	Oak
LS-IRBI-CANOP0694		0	Arthropoda	Insecta					Larvae	Cavity 3	Foret domaniale de Vierzon	Oak
LS-IRBI-CANOP0695	BOLD:ABY1848	652	Arthropoda	Insecta	Diptera	Trichoceridae	Trichocera	Trichocera annulata	Larvae	Cavity 3	Foret domaniale de Vierzon	Oak
LS-IRBI-CANOP0696	BOLD:ACR1817	653	Arthropoda	Insecta	Diptera	Sphaeroceridae	Crumomyia	Crumomyia roserii	Adult	Cavity 3	Foret domaniale de Vierzon	Oak
LS-IRBI-CANOP0697		0	Arthropoda	Insecta					Larvae	Cavity 3	Foret domaniale de Vierzon	Oak
LS-IRBI-CANOP0698	BOLD:ACC0273	651	Arthropoda	Insecta	Diptera	Trichoceridae	Trichocera	Trichocera hiemalis	Larvae	Cavity 3	Foret domaniale de Vierzon	Oak
LS-IRBI-CANOP0699		0	Arthropoda	Insecta	Diptera				Adult	Cavity 3	Foret domaniale de Vierzon	Oak
LS-IRBI-CANOP0700	BOLD:ACC0273	651	Arthropoda	Insecta	Diptera	Trichoceridae	Trichocera	Trichocera hiemalis	Larvae	Cavity 3	Foret domaniale de Vierzon	Oak
LS-IRBI-CANOP0701		0	Arthropoda	Insecta					Larvae	Cavity 3	Foret domaniale de Vierzon	Oak
LS-IRBI-CANOP0703	BOLD:ACC0273	640	Arthropoda	Insecta	Diptera	Trichoceridae	Trichocera	Trichocera hiemalis	Larvae	Cavity 3	Foret domaniale de Vierzon	Oak
LS-IRBI-CANOP0704		0	Arthropoda	Insecta					Larvae	Cavity 3	Foret domaniale de Vierzon	Oak
LS-IRBI-CANOP0705	BOLD:ACD3340	655	Arthropoda	Insecta	Diptera	Heleomyzidae	Tephrochlamys		Adult	Cavity 3	Foret domaniale de Vierzon	Oak
LS-IRBI-CANOP0706	BOLD:ACQ9998	653	Arthropoda	Insecta	Diptera	Trichoceridae	Trichocera	Trichocera saltator	Larvae	Cavity 3	Foret domaniale de Vierzon	Oak
LS-IRBI-CANOP0707	BOLD:ABY1848	639	Arthropoda	Insecta	Diptera	Trichoceridae	Trichocera	Trichocera annulata	Larvae	Cavity 3	Foret domaniale de Vierzon	Oak
LS-IRBI-CANOP0708		0	Arthropoda	Insecta	Diptera				Adult	Cavity 3	Foret domaniale de Vierzon	Oak
LS-IRBI-CANOP0709		0	Arthropoda	Insecta					Larvae	Cavity 3	Foret domaniale de Vierzon	Oak
LS-IRBI-CANOP0710	BOLD:ACC0273	663	Arthropoda	Insecta	Diptera	Trichoceridae	Trichocera	Trichocera hiemalis	Larvae	Cavity 3	Foret domaniale de Vierzon	Oak
LS-IRBI-CANOP0711	BOLD:AAV1295	654	Arthropoda	Insecta	Diptera	Sciaridae	Bradysia	Bradysia impatiens	Adult	Cavity 3	Foret domaniale de Vierzon	Oak
LS-IRBI-CANOP0712	BOLD:AAN4174	642	Arthropoda	Diplopoda	Julida	Blaniulidae	Proteroiulus	Proteroiulus fuscus	Adult	Cavity 20	Foret domaniale de Vierzon	Oak
LS-IRBI-CANOP0713		0	Annelida	Clitellata	Crassiclitellata	Lumbricidae	Lumbricus		Adult	Cavity 20	Foret domaniale de Vierzon	Oak
LS-IRBI-CANOP0715		0	Annelida	Clitellata	Crassiclitellata	Lumbricidae	Lumbricus		Adult	Cavity 20	Foret domaniale de Vierzon	Oak
LS-IRBI-CANOP0716		0	Arthropoda	Insecta	Diptera				Larvae	Cavity 20	Foret domaniale de Vierzon	Oak
LS-IRBI-CANOP0718		0	Annelida	Clitellata	Crassiclitellata	Lumbricidae	Lumbricus		Adult	Cavity 20	Foret domaniale de Vierzon	Oak
LS-IRBI-CANOP0719	BOLD:AAN4174	651	Arthropoda	Diplopoda	Julida	Blaniulidae	Proteroiulus	Proteroiulus fuscus	Adult	Cavity 20	Foret domaniale de Vierzon	Oak
LS-IRBI-CANOP0720	BOLD:ACF4221	653	Annelida	Clitellata	Crassiclitellata	Lumbricidae	Bimastos	Bimastos eiseni	Adult	Cavity 20	Foret domaniale de Vierzon	Oak
LS-IRBI-CANOP0721	BOLD:ACF4221	653	Annelida	Clitellata	Crassiclitellata	Lumbricidae	Bimastos	Bimastos eiseni	Adult	Cavity 20	Foret domaniale de Vierzon	Oak
LS-IRBI-CANOP0722	BOLD:AAV1366	654	Arthropoda	Insecta	Diptera	Sciaridae	Bradysia	Bradysia fenestralis	Adult	Cavity 20	Foret domaniale de Vierzon	Oak
LS-IRBI-CANOP0723	BOLD:ACF4221	642	Annelida	Clitellata	Crassiclitellata	Lumbricidae	Bimastos	Bimastos eiseni	Adult	Cavity 20	Foret domaniale de Vierzon	Oak
LS-IRBI-CANOP0724	BOLD:AAC1817	653	Annelida	Clitellata	Crassiclitellata	Lumbricidae	Bimastos	Bimastos eiseni	Adult	Cavity 20	Foret domaniale de Vierzon	Oak
LS-IRBI-CANOP0725		0	Annelida	Clitellata	Crassiclitellata	Lumbricidae	Lumbricus		Adult	Cavity 20	Foret domaniale de Vierzon	Oak
LS-IRBI-CANOP0727	BOLD:ACF4221	653	Annelida	Clitellata	Crassiclitellata	Lumbricidae	Bimastos	Bimastos eiseni	Adult	Cavity 20	Foret domaniale de Vierzon	Oak
LS-IRBI-CANOP0728	BOLD:ACF4221	655	Annelida	Clitellata	Crassiclitellata	Lumbricidae	Bimastos	Bimastos eiseni	Adult	Cavity 20	Foret domaniale de Vierzon	Oak
LS-IRBI-CANOP0729	BOLD:AAN4174	651	Arthropoda	Diplopoda	Julida	Blaniulidae	Proteroiulus	Proteroiulus fuscus	Adult	Cavity 20	Foret domaniale de Vierzon	Oak
LS-IRBI-CANOP0730	BOLD:ABV4593	652	Arthropoda	Insecta	Diptera	Tipulidae	Tipula	Tipula peliostigma	Larvae	Cavity 20	Foret domaniale de Vierzon	Oak
LS-IRBI-CANOP0731	BOLD:ACF4221	640	Annelida	Clitellata	Crassiclitellata	Lumbricidae	Bimastos	Bimastos eiseni	Adult	Cavity 20	Foret domaniale de Vierzon	Oak
LS-IRBI-CANOP0732		0	Annelida	Clitellata	Crassiclitellata	Lumbricidae	Lumbricus		Adult	Cavity 20	Foret domaniale de Vierzon	Oak
LS-IRBI-CANOP0733		0	Arthropoda	Insecta	Diptera				Larvae	Cavity 20	Foret domaniale de Vierzon	Oak
LS-IRBI-CANOP0734	BOLD:AAY3332	651	Arthropoda	Insecta	Diptera	Muscidae	Dasyphora	Dasyphora cyanella	Adult	Cavity 20	Foret domaniale de Vierzon	Oak
LS-IRBI-CANOP0735		0	Arthropoda	Insecta	Diptera				Adult	Cavity 5	Foret domaniale de Rambouillet	Oak
LS-IRBI-CANOP0736	BOLD:AAO4450	653	Arthropoda	Insecta	Coleoptera	Elateridae	Ampedus	Ampedus nigerrimus	Larvae	Cavity 5	Foret domaniale de Rambouillet	Oak
LS-IRBI-CANOP0737		0	Arthropoda	Arachnida	Araneae				Adult	Cavity 5	Foret domaniale de Rambouillet	Oak
LS-IRBI-CANOP0738	BOLD:ACZ3740	650	Arthropoda	Insecta	Diptera	Chironomidae	Smittia		Adult	Cavity 5	Foret domaniale de Rambouillet	Oak
LS-IRBI-CANOP0740	BOLD:ACD4345	656	Arthropoda	Insecta	Diptera	Mycetophilidae	Boletina	Boletina griphoides	Adult	Cavity 5	Foret domaniale de Rambouillet	Oak
LS-IRBI-CANOP0741	BOLD:AAO4450	654	Arthropoda	Insecta	Coleoptera	Elateridae	Ampedus	Ampedus nigerrimus	Larvae	Cavity 5	Foret domaniale de Rambouillet	Oak
LS-IRBI-CANOP0742	BOLD:ACZ8808	654	Arthropoda	Insecta	Diptera	Chironomidae	Cladotanytarsus		Adult	Cavity 5	Foret domaniale de Rambouillet	Oak
LS-IRBI-CANOP0743	BOLD:AAA6611	654	Arthropoda	Collembola	Entomobryomorpha	Orchesellidae	Orchesella	Orchesella cincta	Adult	Cavity 5	Foret domaniale de Rambouillet	Oak
LS-IRBI-CANOP0744		0	Arthropoda	Diplopoda	Julida				Adult	Cavity 5	Foret domaniale de Rambouillet	Oak
LS-IRBI-CANOP0744-745bis		0	Arthropoda	Diplopoda					Adult	Cavity 5	Foret Domaniale de Rambouillet
LS-IRBI-CANOP0745		0	Arthropoda	Arachnida	Araneae				Adult	Cavity 5	Foret domaniale de Rambouillet	Oak
LS-IRBI-CANOP0746		0	Arthropoda	Arachnida	Pseudoscorpiones				Adult	Cavity 5	Foret domaniale de Rambouillet	Oak
LS-IRBI-CANOP0747		0	Arthropoda	Insecta	Diptera				Adult	Cavity 5	Foret domaniale de Rambouillet	Oak
LS-IRBI-CANOP0748	BOLD:AAN4174	654	Arthropoda	Diplopoda	Julida	Blaniulidae	Proteroiulus	Proteroiulus fuscus	Adult	Cavity 5	Foret domaniale de Rambouillet	Oak
LS-IRBI-CANOP0749	BOLD:ADM2886	654	Arthropoda	Insecta	Diptera	Chironomidae	Smittia		Adult	Cavity 5	Foret domaniale de Rambouillet	Oak
LS-IRBI-CANOP0750	BOLD:AAA6611	653	Arthropoda	Collembola	Entomobryomorpha	Orchesellidae	Orchesella	Orchesella cincta	Adult	Cavity 5	Foret domaniale de Rambouillet	Oak
LS-IRBI-CANOP0751		0	Arthropoda	Insecta	Diptera				Adult	Cavity 5	Foret domaniale de Rambouillet	Oak
LS-IRBI-CANOP0752	BOLD:AAN4174	654	Arthropoda	Diplopoda	Julida	Blaniulidae	Proteroiulus	Proteroiulus fuscus	Adult	Cavity 5	Foret domaniale de Rambouillet	Oak
LS-IRBI-CANOP0753	BOLD:ACE0351	640	Arthropoda	Insecta	Diptera	Chironomidae	Smittia	Smittia cf. stercoraria	Adult	Cavity 5	Foret domaniale de Rambouillet	Oak
LS-IRBI-CANOP0754	BOLD:AAO4450	655	Arthropoda	Insecta	Coleoptera	Elateridae	Ampedus	Ampedus nigerrimus	Larvae	Cavity 5	Foret domaniale de Rambouillet	Oak
LS-IRBI-CANOP0755		0	Arthropoda	Insecta	Coleoptera	Tenebrionidae	Palorus	Palorus depressus	Adult	Cavity 5	Foret domaniale de Rambouillet	Oak
LS-IRBI-CANOP0756	BOLD:AAN4174	654	Arthropoda	Diplopoda	Julida	Blaniulidae	Proteroiulus	Proteroiulus fuscus	Adult	Cavity 5	Foret domaniale de Rambouillet	Oak
LS-IRBI-CANOP0757	BOLD:AAO4450	654	Arthropoda	Insecta	Coleoptera	Elateridae	Ampedus	Ampedus nigerrimus	Larvae	Cavity 5	Foret domaniale de Rambouillet	Oak
LS-IRBI-CANOP0758	BOLD:AAV1295	652	Arthropoda	Insecta	Diptera	Sciaridae	Bradysia	Bradysia impatiens	Adult	Cavity 5	Foret domaniale de Rambouillet	Oak
LS-IRBI-CANOP0759	BOLD:AAO4450	654	Arthropoda	Insecta	Coleoptera	Elateridae	Ampedus	Ampedus nigerrimus	Larvae	Cavity 5	Foret domaniale de Rambouillet	Oak
LS-IRBI-CANOP0760	BOLD:AAN4174	655	Arthropoda	Diplopoda	Julida	Blaniulidae	Proteroiulus	Proteroiulus fuscus	Adult	Cavity 5	Foret domaniale de Rambouillet	Oak
LS-IRBI-CANOP0761	BOLD:ADM2576	654	Arthropoda	Insecta	Coleoptera	Staphylinidae	Tychus	Tychus niger	Adult	Cavity 5	Foret domaniale de Rambouillet	Oak
LS-IRBI-CANOP0762	BOLD:ACI7488	654	Arthropoda	Insecta	Coleoptera	Elateridae	Ampedus	Ampedus pomorum	Larvae	Cavity 5	Foret domaniale de Rambouillet	Oak
LS-IRBI-CANOP0763		0	Arthropoda	Collembola					Adult	Cavity 5	Foret domaniale de Rambouillet	Oak
LS-IRBI-CANOP0764	BOLD:AAG8560	654	Arthropoda	Chilopoda	Geophilomorpha	Schendylidae	Schendyla	Schendyla nemorensis	Adult	Cavity 2	Foret domaniale de Vierzon	Oak
LS-IRBI-CANOP0765	BOLD:AAO0683	651	Arthropoda	Diplopoda	Julida	Blaniulidae	Choneiulus	Choneiulus palmatus	Adult	Cavity 2	Foret domaniale de Vierzon	Oak
LS-IRBI-CANOP0766		0	Arthropoda	Diplopoda	Julida				Adult	Cavity 2	Foret domaniale de Vierzon	Oak
LS-IRBI-CANOP0767	BOLD:AAN4174	653	Arthropoda	Diplopoda	Julida	Blaniulidae	Proteroiulus	Proteroiulus fuscus	Adult	Cavity 2	Foret domaniale de Vierzon	Oak
LS-IRBI-CANOP0768	BOLD:AAO0683	654	Arthropoda	Diplopoda	Julida	Blaniulidae	Choneiulus	Choneiulus palmatus	Adult	Cavity 2	Foret domaniale de Vierzon	Oak
LS-IRBI-CANOP0769	BOLD:AEK5667	655	Arthropoda	Insecta	Diptera	Rhagionidae	Chrysopilus	Chrysopilus laetus	Larvae	Cavity 2	Foret domaniale de Vierzon	Oak
LS-IRBI-CANOP0770	BOLD:AAO0683	653	Arthropoda	Diplopoda	Julida	Blaniulidae	Choneiulus	Choneiulus palmatus	Adult	Cavity 2	Foret domaniale de Vierzon	Oak
LS-IRBI-CANOP0771	BOLD:AAO2070	654	Arthropoda	Chilopoda	Scolopendromorpha	Cryptopidae	Cryptops	Cryptops hortensis	Adult	Cavity 2	Foret domaniale de Vierzon	Oak
LS-IRBI-CANOP0773	BOLD:ACP2530	651	Arthropoda	Insecta	Hymenoptera	Formicidae	Camponotus	Camponotus fallax	Adult	Cavity 8	Foret domaniale de Vierzon	Oak
LS-IRBI-CANOP0774		0	Arthropoda	Insecta	Coleoptera	Tenebrionidae	Nalassus	Nalassus laevioctostriatus	Adult	Cavity 8	Foret domaniale de Vierzon	Oak
LS-IRBI-CANOP0775	BOLD:ACP2530	654	Arthropoda	Insecta	Hymenoptera	Formicidae	Camponotus	Camponotus fallax	Adult	Cavity 8	Foret domaniale de Vierzon	Oak
LS-IRBI-CANOP0776	BOLD:ACL7274	652	Arthropoda	Insecta	Blattodea	Ectobiidae	Ectobius	Ectobius pallidus	Larvae	Cavity 8	Foret domaniale de Vierzon	Oak
LS-IRBI-CANOP0777		0	Arthropoda	Insecta	Hymenoptera	Formicidae			Adult	Cavity 8	Foret domaniale de Vierzon	Oak
LS-IRBI-CANOP0778	BOLD:AAO3339	651	Arthropoda	Insecta	Coleoptera	Tenebrionidae	Uloma	Uloma culinaris	Adult	Cavity 8	Foret domaniale de Vierzon	Oak
LS-IRBI-CANOP0779		0	Arthropoda	Insecta	Hymenoptera	Formicidae			Adult	Cavity 8	Foret domaniale de Vierzon	Oak
LS-IRBI-CANOP0780		0	Arthropoda	Insecta	Coleoptera	Curculionidae			Adult	Cavity 8	Foret domaniale de Vierzon	Oak
LS-IRBI-CANOP0781	BOLD:AAO4651	652	Arthropoda	Insecta	Coleoptera	Curculionidae	Brachyderes	Brachyderes incanus	Adult	Cavity 8	Foret domaniale de Vierzon	Oak
LS-IRBI-CANOP0782	BOLD:ACP2530	651	Arthropoda	Insecta	Hymenoptera	Formicidae	Camponotus	Camponotus fallax	Adult	Cavity 8	Foret domaniale de Vierzon	Oak
LS-IRBI-CANOP0783	BOLD:AAB0831	654	Arthropoda	Insecta	Lepidoptera	Oecophoridae	Hofmannophila	Hofmannophila pseudospretella	Larvae	Cavity 8	Foret domaniale de Vierzon	Oak
LS-IRBI-CANOP0784		0	Arthropoda	Insecta	Coleoptera				Larvae	Cavity 8	Foret domaniale de Vierzon	Oak
LS-IRBI-CANOP0785	BOLD:AAO4651	655	Arthropoda	Insecta	Coleoptera	Curculionidae	Brachyderes	Brachyderes incanus	Adult	Cavity 8	Foret domaniale de Vierzon	Oak
LS-IRBI-CANOP0786	BOLD:ACP2530	655	Arthropoda	Insecta	Hymenoptera	Formicidae	Camponotus	Camponotus fallax	Adult	Cavity 8	Foret domaniale de Vierzon	Oak
LS-IRBI-CANOP0787	BOLD:ACP2530	652	Arthropoda	Insecta	Hymenoptera	Formicidae	Camponotus	Camponotus fallax	Adult	Cavity 8	Foret domaniale de Vierzon	Oak
LS-IRBI-CANOP0788		0	Arthropoda	Insecta	Hymenoptera	Formicidae			Adult	Cavity 8	Foret domaniale de Vierzon	Oak
LS-IRBI-CANOP0789	BOLD:ACF7745	651	Arthropoda	Insecta	Diptera	Trichoceridae	Trichocera	Trichocera regelationis	Adult	Cavity 8	Foret domaniale de Vierzon	Oak
LS-IRBI-CANOP0790	BOLD:AAO4651	654	Arthropoda	Insecta	Coleoptera	Curculionidae	Brachyderes	Brachyderes incanus	Adult	Cavity 8	Foret domaniale de Vierzon	Oak
LS-IRBI-CANOP0791	BOLD:ACP2530	654	Arthropoda	Insecta	Hymenoptera	Formicidae	Camponotus	Camponotus fallax	Adult	Cavity 8	Foret domaniale de Vierzon	Oak
LS-IRBI-CANOP0792		0	Arthropoda	Insecta	Coleoptera	Tenebrionidae	Nalassus	Nalassus laevioctostriatus	Adult	Cavity 8	Foret domaniale de Vierzon	Oak
LS-IRBI-CANOP0793	BOLD:ACP2530	655	Arthropoda	Insecta	Hymenoptera	Formicidae	Camponotus	Camponotus fallax	Adult	Cavity 8	Foret domaniale de Vierzon	Oak
LS-IRBI-CANOP0794	BOLD:ACP2530	654	Arthropoda	Insecta	Hymenoptera	Formicidae	Camponotus	Camponotus fallax	Adult	Cavity 8	Foret domaniale de Vierzon	Oak
LS-IRBI-CANOP0795		0	Arthropoda	Insecta	Coleoptera	Tenebrionidae	Nalassus	Nalassus laevioctostriatus	Adult	Cavity 8	Foret domaniale de Vierzon	Oak
LS-IRBI-CANOP0796		0	Arthropoda	Insecta	Coleoptera	Staphylinidae			Adult	Cavity 8	Foret domaniale de Vierzon	Oak
LS-IRBI-CANOP0797	BOLD:ACP2530	653	Arthropoda	Insecta	Hymenoptera	Formicidae	Camponotus	Camponotus fallax	Adult	Cavity 8	Foret domaniale de Vierzon	Oak
LS-IRBI-CANOP0798	BOLD:ACP2530	654	Arthropoda	Insecta	Hymenoptera	Formicidae	Camponotus	Camponotus fallax	Adult	Cavity 8	Foret domaniale de Vierzon	Oak
LS-IRBI-CANOP0799		0	Arthropoda	Insecta	Coleoptera	Tenebrionidae	Uloma	Uloma culinaris	Adult	Cavity 8	Foret domaniale de Vierzon	Oak
LS-IRBI-CANOP0800	BOLD:AAO1236	652	Arthropoda	Insecta	Coleoptera	Staphylinidae	Quedius	Quedius cruentus	Larvae	Cavity 8	Foret domaniale de Vierzon	Oak
LS-IRBI-CANOP0801	BOLD:ACP2530	654	Arthropoda	Insecta	Hymenoptera	Formicidae	Camponotus	Camponotus fallax	Adult	Cavity 8	Foret domaniale de Vierzon	Oak
LS-IRBI-CANOP0802		0	Arthropoda	Insecta	Coleoptera	Tenebrionidae	Nalassus	Nalassus laevioctostriatus	Adult	Cavity 8	Foret domaniale de Vierzon	Oak
LS-IRBI-CANOP0803	BOLD:ACP2530	655	Arthropoda	Insecta	Hymenoptera	Formicidae	Camponotus	Camponotus fallax	Adult	Cavity 8	Foret domaniale de Vierzon	Oak
LS-IRBI-CANOP0804	BOLD:ACP2530	652	Arthropoda	Insecta	Hymenoptera	Formicidae	Camponotus	Camponotus fallax	Adult	Cavity 8	Foret domaniale de Vierzon	Oak
LS-IRBI-CANOP0805	BOLD:AAP7160	651	Arthropoda	Insecta	Coleoptera	Tenebrionidae	Prionychus	Prionychus ater	Adult	Cavity 8	Foret domaniale de Vierzon	Oak
LS-IRBI-CANOP0806		0	Arthropoda	Insecta	Hymenoptera	Formicidae			Adult	Cavity 8	Foret domaniale de Vierzon	Oak
LS-IRBI-CANOP0807	BOLD:ACP2530	653	Arthropoda	Insecta	Hymenoptera	Formicidae	Camponotus	Camponotus fallax	Adult	Cavity 8	Foret domaniale de Vierzon	Oak
LS-IRBI-CANOP0808	BOLD:AAC3729	653	Arthropoda	Insecta	Lepidoptera	Crambidae	Udea	Udea ferrugalis	Adult	Cavity 8	Foret domaniale de Vierzon	Oak
LS-IRBI-CANOP0809	BOLD:ACP2530	651	Arthropoda	Insecta	Hymenoptera	Formicidae	Camponotus	Camponotus fallax	Adult	Cavity 8	Foret domaniale de Vierzon	Oak
LS-IRBI-CANOP0810	BOLD:AAO4651	654	Arthropoda	Insecta	Coleoptera	Curculionidae	Brachyderes	Brachyderes incanus	Adult	Cavity 8	Foret domaniale de Vierzon	Oak
LS-IRBI-CANOP0811	BOLD:ACP2530	654	Arthropoda	Insecta	Hymenoptera	Formicidae	Camponotus	Camponotus fallax	Adult	Cavity 8	Foret domaniale de Vierzon	Oak
LS-IRBI-CANOP0812	BOLD:AAO3339	651	Arthropoda	Insecta	Coleoptera	Tenebrionidae	Uloma	Uloma culinaris	Larvae	Cavity 8	Foret domaniale de Vierzon	Oak
LS-IRBI-CANOP0813		0	Arthropoda	Insecta	Hymenoptera	Formicidae			Adult	Cavity 8	Foret domaniale de Vierzon	Oak
LS-IRBI-CANOP0814	BOLD:AAJ9700	654	Arthropoda	Insecta	Coleoptera	Dermestidae	Attagenus	Attagenus pellio	Larvae	Cavity 8	Foret domaniale de Vierzon	Oak
LS-IRBI-CANOP0815	BOLD:ACP2530	654	Arthropoda	Insecta	Hymenoptera	Formicidae	Camponotus	Camponotus fallax	Adult	Cavity 8	Foret domaniale de Vierzon	Oak
LS-IRBI-CANOP0816		0	Arthropoda	Insecta	Coleoptera	Tenebrionidae	Nalassus	Nalassus laevioctostriatus	Adult	Cavity 8	Foret domaniale de Vierzon	Oak
LS-IRBI-CANOP0817	BOLD:ACP2530	652	Arthropoda	Insecta	Hymenoptera	Formicidae	Camponotus	Camponotus fallax	Adult	Cavity 8	Foret domaniale de Vierzon	Oak
LS-IRBI-CANOP0818		0	Arthropoda	Insecta	Coleoptera				Larvae	Cavity 8	Foret domaniale de Vierzon	Oak
LS-IRBI-CANOP0819	BOLD:ACP2530	654	Arthropoda	Insecta	Hymenoptera	Formicidae	Camponotus	Camponotus fallax	Adult	Cavity 8	Foret domaniale de Vierzon	Oak
LS-IRBI-CANOP0820	BOLD:ACT7682	640	Arthropoda	Insecta	Diptera	Scenopinidae	Scenopinus	Scenopinus niger	Adult	Cavity 8	Foret domaniale de Vierzon	Oak
LS-IRBI-CANOP0821	BOLD:AAO3339	651	Arthropoda	Insecta	Coleoptera	Tenebrionidae	Uloma	Uloma culinaris	Adult	Cavity 8	Foret domaniale de Vierzon	Oak
LS-IRBI-CANOP0822	BOLD:ACP2530	653	Arthropoda	Insecta	Hymenoptera	Formicidae	Camponotus	Camponotus fallax	Adult	Cavity 8	Foret domaniale de Vierzon	Oak
LS-IRBI-CANOP0823	BOLD:ACP2530	625	Arthropoda	Insecta	Hymenoptera	Formicidae	Camponotus	Camponotus fallax	Adult	Cavity 8	Foret domaniale de Vierzon	Oak
LS-IRBI-CANOP0824	BOLD:AAC5134	656	Arthropoda	Insecta	Lepidoptera	Tineidae	Nemapogon	Nemapogon granella	Adult	Cavity 8	Foret domaniale de Vierzon	Oak
LS-IRBI-CANOP0825	BOLD:AAO0657	697	Arthropoda	Insecta	Coleoptera	Lucanidae	Dorcus	Dorcus parallelipipedus	Adult	Cavity 8	Foret domaniale de Vierzon	Oak
LS-IRBI-CANOP0826	BOLD:ACP2530	654	Arthropoda	Insecta	Hymenoptera	Formicidae	Camponotus	Camponotus fallax	Adult	Cavity 8	Foret domaniale de Vierzon	Oak
LS-IRBI-CANOP0827	BOLD:ACP2530	655	Arthropoda	Insecta	Hymenoptera	Formicidae	Camponotus	Camponotus fallax	Adult	Cavity 8	Foret domaniale de Vierzon	Oak
LS-IRBI-CANOP0828	BOLD:AAO3339	651	Arthropoda	Insecta	Coleoptera	Tenebrionidae	Uloma	Uloma culinaris	Larvae	Cavity 8	Foret domaniale de Vierzon	Oak
LS-IRBI-CANOP0829	BOLD:ACP2530	640	Arthropoda	Insecta	Hymenoptera	Formicidae	Camponotus	Camponotus fallax	Adult	Cavity 8	Foret domaniale de Vierzon	Oak
LS-IRBI-CANOP0830	BOLD:ACP2530	654	Arthropoda	Insecta	Hymenoptera	Formicidae	Camponotus	Camponotus fallax	Adult	Cavity 8	Foret domaniale de Vierzon	Oak
LS-IRBI-CANOP0831		0	Arthropoda	Insecta	Coleoptera	Tenebrionidae	Nalassus	Nalassus laevioctostriatus	Adult	Cavity 8	Foret domaniale de Vierzon	Oak
LS-IRBI-CANOP0832	BOLD:ACP2530	653	Arthropoda	Insecta	Hymenoptera	Formicidae	Camponotus	Camponotus fallax	Adult	Cavity 8	Foret domaniale de Vierzon	Oak
LS-IRBI-CANOP0833	BOLD:AEB9257	645	Arthropoda	Insecta	Hymenoptera	Pteromalidae	Conomorium	Conomorium amplum	Adult	Cavity 8	Foret domaniale de Vierzon	Oak
LS-IRBI-CANOP0834		0	Arthropoda	Insecta	Hymenoptera	Formicidae			Adult	Cavity 8	Foret domaniale de Vierzon	Oak
LS-IRBI-CANOP0835	BOLD:ACG2753	652	Arthropoda	Insecta	Coleoptera	Tenebrionidae	Pseudocistela	Pseudocistela ceramboides	Larvae	Cavity 8	Foret domaniale de Vierzon	Oak
LS-IRBI-CANOP0836	BOLD:ACP2530	653	Arthropoda	Insecta	Hymenoptera	Formicidae	Camponotus	Camponotus fallax	Adult	Cavity 8	Foret domaniale de Vierzon	Oak
LS-IRBI-CANOP0837	BOLD:ACQ9998	654	Arthropoda	Insecta	Diptera	Trichoceridae	Trichocera	Trichocera saltator	Adult	Cavity 8	Foret domaniale de Vierzon	Oak
LS-IRBI-CANOP0838	BOLD:AAO3339	653	Arthropoda	Insecta	Coleoptera	Tenebrionidae	Uloma	Uloma culinaris	Adult	Cavity 8	Foret domaniale de Vierzon	Oak
LS-IRBI-CANOP0839	BOLD:ACP2530	653	Arthropoda	Insecta	Hymenoptera	Formicidae	Camponotus	Camponotus fallax	Adult	Cavity 8	Foret domaniale de Vierzon	Oak
LS-IRBI-CANOP0840	BOLD:AEK3296	646	Arthropoda	Insecta	Hymenoptera	Pteromalidae			Adult	Cavity 8	Foret domaniale de Vierzon	Oak
LS-IRBI-CANOP0841	BOLD:ACP2530	652	Arthropoda	Insecta	Hymenoptera	Formicidae	Camponotus	Camponotus fallax	Adult	Cavity 8	Foret domaniale de Vierzon	Oak
LS-IRBI-CANOP0842	BOLD:AAO3339	653	Arthropoda	Insecta	Coleoptera	Tenebrionidae	Uloma	Uloma culinaris	Adult	Cavity 8	Foret domaniale de Vierzon	Oak
LS-IRBI-CANOP0843	BOLD:ABU6462	654	Arthropoda	Insecta	Hymenoptera	Ichneumonidae	Isadelphus	Isadelphus coriarius	Adult	Cavity 8	Foret domaniale de Vierzon	Oak
LS-IRBI-CANOP0844	BOLD:ACP2530	654	Arthropoda	Insecta	Hymenoptera	Formicidae	Camponotus	Camponotus fallax	Adult	Cavity 8	Foret domaniale de Vierzon	Oak
LS-IRBI-CANOP0845	BOLD:AAB0831	654	Arthropoda	Insecta	Lepidoptera	Oecophoridae	Hofmannophila	Hofmannophila pseudospretella	Larvae	Cavity 8	Foret domaniale de Vierzon	Oak
LS-IRBI-CANOP0846	BOLD:ACP6278	652	Arthropoda	Insecta	Coleoptera	Zopheridae	Pycnomerus	Pycnomerus terebrans	Adult	Cavity 8	Foret domaniale de Vierzon	Oak
LS-IRBI-CANOP0847	BOLD:ACP2530	653	Arthropoda	Insecta	Hymenoptera	Formicidae	Camponotus	Camponotus fallax	Adult	Cavity 8	Foret domaniale de Vierzon	Oak
LS-IRBI-CANOP0848		0	Arthropoda	Insecta	Coleoptera	Scarabaeidae	Cetonia		Larvae	Cavity 8	Foret domaniale de Vierzon	Oak
LS-IRBI-CANOP0849	BOLD:ACP2530	654	Arthropoda	Insecta	Hymenoptera	Formicidae	Camponotus	Camponotus fallax	Adult	Cavity 8	Foret domaniale de Vierzon	Oak
LS-IRBI-CANOP0850	BOLD:AAO4651	641	Arthropoda	Insecta	Coleoptera	Curculionidae	Brachyderes	Brachyderes incanus	Adult	Cavity 8	Foret domaniale de Vierzon	Oak
LS-IRBI-CANOP0851	BOLD:ACP2530	654	Arthropoda	Insecta	Hymenoptera	Formicidae	Camponotus	Camponotus fallax	Adult	Cavity 8	Foret domaniale de Vierzon	Oak
LS-IRBI-CANOP0852	BOLD:AAB0831	654	Arthropoda	Insecta	Lepidoptera	Oecophoridae	Hofmannophila	Hofmannophila pseudospretella	Larvae	Cavity 8	Foret domaniale de Vierzon	Oak
LS-IRBI-CANOP0854	BOLD:AAO4651	653	Arthropoda	Insecta	Coleoptera	Curculionidae	Brachyderes	Brachyderes incanus	Adult	Cavity 8	Foret domaniale de Vierzon	Oak
LS-IRBI-CANOP0855	BOLD:ACP2530	653	Arthropoda	Insecta	Hymenoptera	Formicidae	Camponotus	Camponotus fallax	Adult	Cavity 8	Foret domaniale de Vierzon	Oak
LS-IRBI-CANOP0856	BOLD:AAH0296	651	Arthropoda	Insecta	Coleoptera	Tenebrionidae	Nalassus	Nalassus laevioctostriatus	Adult	Cavity 8	Foret domaniale de Vierzon	Oak
LS-IRBI-CANOP0857	BOLD:ACP2530	654	Arthropoda	Insecta	Hymenoptera	Formicidae	Camponotus	Camponotus fallax	Adult	Cavity 8	Foret domaniale de Vierzon	Oak
LS-IRBI-CANOP0858	BOLD:AAO1236	653	Arthropoda	Insecta	Coleoptera	Staphylinidae	Quedius	Quedius cruentus	Adult	Cavity 8	Foret domaniale de Vierzon	Oak
LS-IRBI-CANOP0859	BOLD:ACP2530	654	Arthropoda	Insecta	Hymenoptera	Formicidae	Camponotus	Camponotus fallax	Adult	Cavity 8	Foret domaniale de Vierzon	Oak
LS-IRBI-CANOP0860	BOLD:AAO3339	654	Arthropoda	Insecta	Coleoptera	Tenebrionidae	Uloma	Uloma culinaris	Adult	Cavity 8	Foret domaniale de Vierzon	Oak
LS-IRBI-CANOP0861	BOLD:ACP2530	652	Arthropoda	Insecta	Hymenoptera	Formicidae	Camponotus	Camponotus fallax	Adult	Cavity 8	Foret domaniale de Vierzon	Oak
LS-IRBI-CANOP0862	BOLD:AAB0831	655	Arthropoda	Insecta	Lepidoptera	Oecophoridae	Hofmannophila	Hofmannophila pseudospretella	Larvae	Cavity 8	Foret domaniale de Vierzon	Oak
LS-IRBI-CANOP0863	BOLD:AAO3339	640	Arthropoda	Insecta	Coleoptera	Tenebrionidae	Uloma	Uloma culinaris	Adult	Cavity 8	Foret domaniale de Vierzon	Oak
LS-IRBI-CANOP0864	BOLD:ACP2530	654	Arthropoda	Insecta	Hymenoptera	Formicidae	Camponotus	Camponotus fallax	Adult	Cavity 8	Foret domaniale de Vierzon	Oak
LS-IRBI-CANOP0865	BOLD:AAO3339	653	Arthropoda	Insecta	Coleoptera	Tenebrionidae	Uloma	Uloma culinaris	Adult	Cavity 8	Foret domaniale de Vierzon	Oak
LS-IRBI-CANOP0867		0	Arthropoda	Insecta	Coleoptera	Tenebrionidae	Nalassus	Nalassus laevioctostriatus	Adult	Cavity 8	Foret domaniale de Vierzon	Oak
LS-IRBI-CANOP0868	BOLD:ACP2530	654	Arthropoda	Insecta	Hymenoptera	Formicidae	Camponotus	Camponotus fallax	Adult	Cavity 8	Foret domaniale de Vierzon	Oak
LS-IRBI-CANOP0869	BOLD:AAO4651	654	Arthropoda	Insecta	Coleoptera	Curculionidae	Brachyderes	Brachyderes incanus	Adult	Cavity 8	Foret domaniale de Vierzon	Oak
LS-IRBI-CANOP0870	BOLD:ACP2530	653	Arthropoda	Insecta	Hymenoptera	Formicidae	Camponotus	Camponotus fallax	Adult	Cavity 8	Foret domaniale de Vierzon	Oak
LS-IRBI-CANOP0871	BOLD:ACG2753	653	Arthropoda	Insecta	Coleoptera	Tenebrionidae	Pseudocistela	Pseudocistela ceramboides	Larvae	Cavity 8	Foret domaniale de Vierzon	Oak
LS-IRBI-CANOP0872	BOLD:ACL0027	655	Arthropoda	Insecta	Diptera	Fanniidae	Fannia	Fannia brooksi	Larvae	Cavity 8	Foret domaniale de Vierzon	Oak
LS-IRBI-CANOP0873	BOLD:ACP2530	654	Arthropoda	Insecta	Hymenoptera	Formicidae	Camponotus	Camponotus fallax	Adult	Cavity 8	Foret domaniale de Vierzon	Oak
LS-IRBI-CANOP0874	BOLD:AEK3296	647	Arthropoda	Insecta	Hymenoptera	Pteromalidae			Adult	Cavity 8	Foret domaniale de Vierzon	Oak
LS-IRBI-CANOP0875	BOLD:ACP2530	653	Arthropoda	Insecta	Hymenoptera	Formicidae	Camponotus	Camponotus fallax	Adult	Cavity 8	Foret domaniale de Vierzon	Oak
LS-IRBI-CANOP0876	BOLD:AAB0831	652	Arthropoda	Insecta	Lepidoptera	Oecophoridae	Hofmannophila	Hofmannophila pseudospretella	Larvae	Cavity 8	Foret domaniale de Vierzon	Oak
LS-IRBI-CANOP0877		0	Arthropoda	Insecta	Coleoptera	Tenebrionidae	Mycetochara	Mycetochara maura	Adult	Cavity 8	Foret domaniale de Vierzon	Oak
LS-IRBI-CANOP0878	BOLD:AEB8731	648	Arthropoda	Insecta	Hymenoptera	Pteromalidae	Cyclogastrella	Cyclogastrella simplex	Adult	Cavity 8	Foret domaniale de Vierzon	Oak
LS-IRBI-CANOP0879	BOLD:ACG2753	651	Arthropoda	Insecta	Coleoptera	Tenebrionidae	Pseudocistela	Pseudocistela ceramboides	Larvae	Cavity 8	Foret domaniale de Vierzon	Oak
LS-IRBI-CANOP0880	BOLD:AEB8731	647	Arthropoda	Insecta	Hymenoptera	Pteromalidae	Cyclogastrella	Cyclogastrella simplex	Adult	Cavity 8	Foret domaniale de Vierzon	Oak
LS-IRBI-CANOP0881	BOLD:AAO4651	640	Arthropoda	Insecta	Coleoptera	Curculionidae	Brachyderes	Brachyderes incanus	Adult	Cavity 8	Foret domaniale de Vierzon	Oak
LS-IRBI-CANOP0882	BOLD:AEB9257	641	Arthropoda	Insecta	Hymenoptera	Pteromalidae	Conomorium	Conomorium amplum	Adult	Cavity 8	Foret domaniale de Vierzon	Oak
LS-IRBI-CANOP0883	BOLD:AAN4174	653	Arthropoda	Diplopoda	Julida	Blaniulidae	Proteroiulus	Proteroiulus fuscus	Adult	Cavity 8	Foret domaniale de Vierzon	Oak
LS-IRBI-CANOP0884	BOLD:ACA8229	655	Arthropoda	Insecta	Coleoptera	Scraptiidae	Scraptia	Scraptia fuscula	Larvae	Cavity 8	Foret domaniale de Vierzon	Oak
LS-IRBI-CANOP0885	BOLD:AEB8731	646	Arthropoda	Insecta	Hymenoptera	Pteromalidae	Cyclogastrella	Cyclogastrella simplex	Adult	Cavity 8	Foret domaniale de Vierzon	Oak
LS-IRBI-CANOP0886	BOLD:ACP6278	654	Arthropoda	Insecta	Coleoptera	Zopheridae	Pycnomerus	Pycnomerus terebrans	Adult	Cavity 8	Foret domaniale de Vierzon	Oak
LS-IRBI-CANOP0887	BOLD:AAO3339	667	Arthropoda	Insecta	Coleoptera	Tenebrionidae	Uloma	Uloma culinaris	Larvae	Cavity 8	Foret domaniale de Vierzon	Oak
LS-IRBI-CANOP0888	BOLD:AEB8731	646	Arthropoda	Insecta	Hymenoptera	Pteromalidae	Cyclogastrella	Cyclogastrella simplex	Adult	Cavity 8	Foret domaniale de Vierzon	Oak
LS-IRBI-CANOP0889	BOLD:AAO4651	652	Arthropoda	Insecta	Coleoptera	Curculionidae	Brachyderes	Brachyderes incanus	Adult	Cavity 8	Foret domaniale de Vierzon	Oak
LS-IRBI-CANOP0890	BOLD:AAP7160	655	Arthropoda	Insecta	Coleoptera	Tenebrionidae	Prionychus	Prionychus ater	Larvae	Cavity 8	Foret domaniale de Vierzon	Oak
LS-IRBI-CANOP0891		0	Arthropoda	Insecta	Coleoptera	Tenebrionidae	Uloma	Uloma culinaris	Adult	Cavity 8	Foret domaniale de Vierzon	Oak
LS-IRBI-CANOP0892	BOLD:AAP7160	653	Arthropoda	Insecta	Coleoptera	Tenebrionidae	Prionychus	Prionychus ater	Larvae	Cavity 8	Foret domaniale de Vierzon	Oak
LS-IRBI-CANOP0893		0	Arthropoda	Insecta	Coleoptera	Tenebrionidae	Uloma	Uloma culinaris	Adult	Cavity 8	Foret domaniale de Vierzon	Oak
LS-IRBI-CANOP0894	BOLD:ABV3418	653	Arthropoda	Insecta	Diptera	Stratiomyidae			Larvae	Cavity 15	Foret domaniale de Vierzon	Beech
LS-IRBI-CANOP0895		0	Annelida	Clitellata	Crassiclitellata	Lumbricidae	Lumbricus		Adult	Cavity 15	Foret domaniale de Vierzon	Beech
LS-IRBI-CANOP0896	BOLD:ABV3418	654	Arthropoda	Insecta	Diptera	Stratiomyidae			Larvae	Cavity 15	Foret domaniale de Vierzon	Beech
LS-IRBI-CANOP0897	BOLD:ABU8822	653	Arthropoda	Insecta	Diptera	Limoniidae	Achyrolimonia	Achyrolimonia decemmaculata	Adult	Cavity 15	Foret domaniale de Vierzon	Beech
LS-IRBI-CANOP0898	BOLD:AEF5686	654	Arthropoda	Insecta	Diptera	Stratiomyidae			Larvae	Cavity 15	Foret domaniale de Vierzon	Beech
LS-IRBI-CANOP0899	BOLD:ABV3418	654	Arthropoda	Insecta	Diptera	Stratiomyidae			Larvae	Cavity 15	Foret domaniale de Vierzon	Beech
LS-IRBI-CANOP0900	BOLD:AEF5686	664	Arthropoda	Insecta	Diptera	Stratiomyidae			Larvae	Cavity 15	Foret domaniale de Vierzon	Beech
LS-IRBI-CANOP0901	BOLD:ACP3231	655	Arthropoda	Insecta	Diptera	Dolichopodidae			Larvae	Cavity 15	Foret domaniale de Vierzon	Beech
LS-IRBI-CANOP0902	BOLD:AEL3023	655	Arthropoda	Insecta	Diptera	Xylomyidae	Xylomya		Larvae	Cavity 15	Foret domaniale de Vierzon	Beech
LS-IRBI-CANOP0903	BOLD:AAV1295	653	Arthropoda	Insecta	Diptera	Sciaridae	Bradysia	Bradysia impatiens	Adult	Cavity 15	Foret domaniale de Vierzon	Beech
LS-IRBI-CANOP0904	BOLD:AEF5686	655	Arthropoda	Insecta	Diptera	Stratiomyidae			Larvae	Cavity 15	Foret domaniale de Vierzon	Beech
LS-IRBI-CANOP0905	BOLD:ABV3418	656	Arthropoda	Insecta	Diptera	Stratiomyidae			Larvae	Cavity 15	Foret domaniale de Vierzon	Beech
LS-IRBI-CANOP0906	BOLD:AEF5686	651	Arthropoda	Insecta	Diptera	Stratiomyidae			Larvae	Cavity 15	Foret domaniale de Vierzon	Beech
LS-IRBI-CANOP0907	BOLD:ACQ9998	654	Arthropoda	Insecta	Diptera	Trichoceridae	Trichocera	Trichocera saltator	Adult	Cavity 15	Foret domaniale de Vierzon	Beech
LS-IRBI-CANOP0908	BOLD:AEF5686	654	Arthropoda	Insecta	Diptera	Stratiomyidae			Larvae	Cavity 15	Foret domaniale de Vierzon	Beech
LS-IRBI-CANOP0909	BOLD:AAA7664	651	Annelida	Clitellata	Crassiclitellata	Lumbricidae	Bimastos	Bimastos rubidus	Adult	Cavity 15	Foret domaniale de Vierzon	Beech
LS-IRBI-CANOP0910	BOLD:ABV3418	651	Arthropoda	Insecta	Diptera	Stratiomyidae			Larvae	Cavity 15	Foret domaniale de Vierzon	Beech
LS-IRBI-CANOP0911	BOLD:AEF5686	653	Arthropoda	Insecta	Diptera	Stratiomyidae			Larvae	Cavity 15	Foret domaniale de Vierzon	Beech
LS-IRBI-CANOP0912	BOLD:ABU8822	652	Arthropoda	Insecta	Diptera	Limoniidae	Achyrolimonia	Achyrolimonia decemmaculata	Adult	Cavity 15	Foret domaniale de Vierzon	Beech
LS-IRBI-CANOP0913	BOLD:AEF5686	654	Arthropoda	Insecta	Diptera	Stratiomyidae			Larvae	Cavity 15	Foret domaniale de Vierzon	Beech
LS-IRBI-CANOP0914	BOLD:AEF5686	654	Arthropoda	Insecta	Diptera	Stratiomyidae			Larvae	Cavity 15	Foret domaniale de Vierzon	Beech
LS-IRBI-CANOP0915	BOLD:ABU8822	654	Arthropoda	Insecta	Diptera	Limoniidae	Achyrolimonia	Achyrolimonia decemmaculata	Adult	Cavity 15	Foret domaniale de Vierzon	Beech
LS-IRBI-CANOP0916	BOLD:AEF5686	654	Arthropoda	Insecta	Diptera	Stratiomyidae			Larvae	Cavity 15	Foret domaniale de Vierzon	Beech
LS-IRBI-CANOP0917	BOLD:AAA7664	654	Annelida	Clitellata	Crassiclitellata	Lumbricidae	Bimastos	Bimastos rubidus	Adult	Cavity 15	Foret domaniale de Vierzon	Beech
LS-IRBI-CANOP0918	BOLD:ABV3418	653	Arthropoda	Insecta	Diptera	Stratiomyidae			Larvae	Cavity 15	Foret domaniale de Vierzon	Beech
LS-IRBI-CANOP0919	BOLD:ABU8822	654	Arthropoda	Insecta	Diptera	Limoniidae	Achyrolimonia	Achyrolimonia decemmaculata	Adult	Cavity 15	Foret domaniale de Vierzon	Beech
LS-IRBI-CANOP0920	BOLD:AEF5686	654	Arthropoda	Insecta	Diptera	Stratiomyidae			Larvae	Cavity 15	Foret domaniale de Vierzon	Beech
LS-IRBI-CANOP0921		0	Arthropoda	Insecta	Diptera				Larvae	Cavity 15	Foret domaniale de Vierzon	Beech
LS-IRBI-CANOP0922	BOLD:ABU8822	654	Arthropoda	Insecta	Diptera	Limoniidae	Achyrolimonia	Achyrolimonia decemmaculata	Adult	Cavity 15	Foret domaniale de Vierzon	Beech
LS-IRBI-CANOP0923	BOLD:AEF5686	651	Arthropoda	Insecta	Diptera	Stratiomyidae			Larvae	Cavity 15	Foret domaniale de Vierzon	Beech
LS-IRBI-CANOP0924	BOLD:AAG6939	653	Arthropoda	Insecta	Diptera	Scatopsidae	Apiloscatopse		Larvae	Cavity 15	Foret domaniale de Vierzon	Beech
LS-IRBI-CANOP0925	BOLD:ABV3418	654	Arthropoda	Insecta	Diptera	Stratiomyidae			Larvae	Cavity 15	Foret domaniale de Vierzon	Beech
LS-IRBI-CANOP0926	BOLD:ABV3418	654	Arthropoda	Insecta	Diptera	Stratiomyidae			Larvae	Cavity 15	Foret domaniale de Vierzon	Beech
LS-IRBI-CANOP0927	BOLD:ABV3418	654	Arthropoda	Insecta	Diptera	Stratiomyidae			Larvae	Cavity 15	Foret domaniale de Vierzon	Beech
LS-IRBI-CANOP0928	BOLD:AAG6939	654	Arthropoda	Insecta	Diptera	Scatopsidae	Apiloscatopse		Larvae	Cavity 15	Foret domaniale de Vierzon	Beech
LS-IRBI-CANOP0929		0	Arthropoda	Insecta	Diptera	Culicidae			Adult	Cavity 15	Foret domaniale de Vierzon	Beech
LS-IRBI-CANOP0930	BOLD:AAG6939	654	Arthropoda	Insecta	Diptera	Scatopsidae	Apiloscatopse		Larvae	Cavity 15	Foret domaniale de Vierzon	Beech
LS-IRBI-CANOP0931	BOLD:ABV3418	655	Arthropoda	Insecta	Diptera	Stratiomyidae			Larvae	Cavity 15	Foret domaniale de Vierzon	Beech
LS-IRBI-CANOP0932	BOLD:AEF5686	653	Arthropoda	Insecta	Diptera	Stratiomyidae			Larvae	Cavity 15	Foret domaniale de Vierzon	Beech
LS-IRBI-CANOP0933	BOLD:AEF5686	654	Arthropoda	Insecta	Diptera	Stratiomyidae			Larvae	Cavity 15	Foret domaniale de Vierzon	Beech
LS-IRBI-CANOP0934	BOLD:ACP3231	653	Arthropoda	Insecta	Diptera	Dolichopodidae			Larvae	Cavity 15	Foret domaniale de Vierzon	Beech
LS-IRBI-CANOP0935	BOLD:AAG6939	655	Arthropoda	Insecta	Diptera	Scatopsidae	Apiloscatopse		Larvae	Cavity 15	Foret domaniale de Vierzon	Beech
LS-IRBI-CANOP0936	BOLD:AEK7485	653	Arthropoda	Insecta	Diptera	Lonchaeidae	Lonchaea		Larvae	Cavity 15	Foret domaniale de Vierzon	Beech
LS-IRBI-CANOP0937	BOLD:AAO1236	655	Arthropoda	Insecta	Coleoptera	Staphylinidae	Quedius	Quedius cruentus	Larvae	Cavity 15	Foret domaniale de Vierzon	Beech
LS-IRBI-CANOP0938	BOLD:AAG6939	654	Arthropoda	Insecta	Diptera	Scatopsidae	Apiloscatopse		Larvae	Cavity 15	Foret domaniale de Vierzon	Beech
LS-IRBI-CANOP0939	BOLD:AEF5686	697	Arthropoda	Insecta	Diptera	Stratiomyidae			Larvae	Cavity 15	Foret domaniale de Vierzon	Beech
LS-IRBI-CANOP0940		0	Arthropoda	Insecta	Diptera				Larvae	Cavity 15	Foret domaniale de Vierzon	Beech
LS-IRBI-CANOP0941	BOLD:AAG6939	653	Arthropoda	Insecta	Diptera	Scatopsidae	Apiloscatopse		Larvae	Cavity 15	Foret domaniale de Vierzon	Beech
LS-IRBI-CANOP0942	BOLD:ABV3418	654	Arthropoda	Insecta	Diptera	Stratiomyidae			Larvae	Cavity 15	Foret domaniale de Vierzon	Beech
LS-IRBI-CANOP0943	BOLD:AAG6939	654	Arthropoda	Insecta	Diptera	Scatopsidae	Apiloscatopse		Larvae	Cavity 15	Foret domaniale de Vierzon	Beech
LS-IRBI-CANOP0944	BOLD:ABV3418	655	Arthropoda	Insecta	Diptera	Stratiomyidae			Larvae	Cavity 15	Foret domaniale de Vierzon	Beech
LS-IRBI-CANOP0945	BOLD:AAG6939	654	Arthropoda	Insecta	Diptera	Scatopsidae	Apiloscatopse		Larvae	Cavity 15	Foret domaniale de Vierzon	Beech
LS-IRBI-CANOP0946	BOLD:AEF5686	655	Arthropoda	Insecta	Diptera	Stratiomyidae			Larvae	Cavity 15	Foret domaniale de Vierzon	Beech
LS-IRBI-CANOP0947		0	Arthropoda	Insecta					Larvae	Cavity 15	Foret domaniale de Vierzon	Beech
LS-IRBI-CANOP0948	BOLD:AEF5686	654	Arthropoda	Insecta	Diptera	Stratiomyidae			Larvae	Cavity 15	Foret domaniale de Vierzon	Beech
LS-IRBI-CANOP0949	BOLD:AAB0373	653	Arthropoda	Insecta	Neuroptera	Chrysopidae	Chrysoperla		Larvae	Cavity 15	Foret domaniale de Vierzon	Beech
LS-IRBI-CANOP0950	BOLD:AAG6939	654	Arthropoda	Insecta	Diptera	Scatopsidae	Apiloscatopse		Adult	Cavity 15	Foret domaniale de Vierzon	Beech
LS-IRBI-CANOP0951	BOLD:AEF5686	651	Arthropoda	Insecta	Diptera	Stratiomyidae			Larvae	Cavity 15	Foret domaniale de Vierzon	Beech
LS-IRBI-CANOP0952	BOLD:ABV3418	653	Arthropoda	Insecta	Diptera	Stratiomyidae			Larvae	Cavity 15	Foret domaniale de Vierzon	Beech
LS-IRBI-CANOP0953	BOLD:ACP3231	653	Arthropoda	Insecta	Diptera	Dolichopodidae			Larvae	Cavity 15	Foret domaniale de Vierzon	Beech
LS-IRBI-CANOP0954	BOLD:AEF5686	653	Arthropoda	Insecta	Diptera	Stratiomyidae			Larvae	Cavity 15	Foret domaniale de Vierzon	Beech
LS-IRBI-CANOP0955	BOLD:ACP3231	673	Arthropoda	Insecta	Diptera	Dolichopodidae			Larvae	Cavity 15	Foret domaniale de Vierzon	Beech
LS-IRBI-CANOP0956	BOLD:ABV3418	654	Arthropoda	Insecta	Diptera	Stratiomyidae			Larvae	Cavity 15	Foret domaniale de Vierzon	Beech
LS-IRBI-CANOP0957	BOLD:AEF5686	652	Arthropoda	Insecta	Diptera	Stratiomyidae			Larvae	Cavity 15	Foret domaniale de Vierzon	Beech
LS-IRBI-CANOP0958	BOLD:AEF5686	653	Arthropoda	Insecta	Diptera	Stratiomyidae			Larvae	Cavity 15	Foret domaniale de Vierzon	Beech
LS-IRBI-CANOP0960	BOLD:AAG6939	653	Arthropoda	Insecta	Diptera	Scatopsidae	Apiloscatopse		Larvae	Cavity 15	Foret domaniale de Vierzon	Beech
LS-IRBI-CANOP0961	BOLD:AEF5686	662	Arthropoda	Insecta	Diptera	Stratiomyidae			Larvae	Cavity 15	Foret domaniale de Vierzon	Beech
LS-IRBI-CANOP0962	BOLD:AAG6939	651	Arthropoda	Insecta	Diptera	Scatopsidae	Apiloscatopse		Larvae	Cavity 15	Foret domaniale de Vierzon	Beech
LS-IRBI-CANOP0963	BOLD:ABV3418	653	Arthropoda	Insecta	Diptera	Stratiomyidae			Larvae	Cavity 15	Foret domaniale de Vierzon	Beech
LS-IRBI-CANOP0964		0	Arthropoda	Insecta					Larvae	Cavity 15	Foret domaniale de Vierzon	Beech
LS-IRBI-CANOP0965	BOLD:ABV3418	654	Arthropoda	Insecta	Diptera	Stratiomyidae			Larvae	Cavity 15	Foret domaniale de Vierzon	Beech
LS-IRBI-CANOP0966		0	Arthropoda	Insecta	Diptera				Larvae	Cavity 15	Foret domaniale de Vierzon	Beech
LS-IRBI-CANOP0967	BOLD:AEF5686	655	Arthropoda	Insecta	Diptera	Stratiomyidae			Larvae	Cavity 15	Foret domaniale de Vierzon	Beech
LS-IRBI-CANOP0968	BOLD:AAG6939	652	Arthropoda	Insecta	Diptera	Scatopsidae	Apiloscatopse		Larvae	Cavity 15	Foret domaniale de Vierzon	Beech
LS-IRBI-CANOP0969	BOLD:ABV3418	656	Arthropoda	Insecta	Diptera	Stratiomyidae			Larvae	Cavity 15	Foret domaniale de Vierzon	Beech
LS-IRBI-CANOP0970	BOLD:AEF5686	654	Arthropoda	Insecta	Diptera	Stratiomyidae			Larvae	Cavity 15	Foret domaniale de Vierzon	Beech
LS-IRBI-CANOP0971	BOLD:AAG6939	657	Arthropoda	Insecta	Diptera	Scatopsidae	Apiloscatopse		Larvae	Cavity 15	Foret domaniale de Vierzon	Beech
LS-IRBI-CANOP0972	BOLD:AEF5686	655	Arthropoda	Insecta	Diptera	Stratiomyidae			Larvae	Cavity 15	Foret domaniale de Vierzon	Beech
LS-IRBI-CANOP0973	BOLD:AAG6939	654	Arthropoda	Insecta	Diptera	Scatopsidae	Apiloscatopse		Larvae	Cavity 15	Foret domaniale de Vierzon	Beech
LS-IRBI-CANOP0974	BOLD:AEL3023	652	Arthropoda	Insecta	Diptera	Xylomyidae	Xylomya		Larvae	Cavity 15	Foret domaniale de Vierzon	Beech
LS-IRBI-CANOP0975	BOLD:ABV3418	654	Arthropoda	Insecta	Diptera	Stratiomyidae			Larvae	Cavity 15	Foret domaniale de Vierzon	Beech
LS-IRBI-CANOP0976	BOLD:AEK7485	655	Arthropoda	Insecta	Diptera	Lonchaeidae	Lonchaea		Adult	Cavity 15	Foret domaniale de Vierzon	Beech
LS-IRBI-CANOP0977		0	Arthropoda	Insecta					Larvae	Cavity 15	Foret domaniale de Vierzon	Beech
LS-IRBI-CANOP0978	BOLD:ABV3418	654	Arthropoda	Insecta	Diptera	Stratiomyidae			Larvae	Cavity 15	Foret domaniale de Vierzon	Beech
LS-IRBI-CANOP0979	BOLD:ACP3231	654	Arthropoda	Insecta	Diptera	Dolichopodidae			Larvae	Cavity 15	Foret domaniale de Vierzon	Beech
LS-IRBI-CANOP0980	BOLD:AAG6939	656	Arthropoda	Insecta	Diptera	Scatopsidae	Apiloscatopse		Larvae	Cavity 15	Foret domaniale de Vierzon	Beech
LS-IRBI-CANOP0981	BOLD:ABU8822	654	Arthropoda	Insecta	Diptera	Limoniidae	Achyrolimonia	Achyrolimonia decemmaculata	Adult	Cavity 15	Foret domaniale de Vierzon	Beech
LS-IRBI-CANOP0982	BOLD:ABV3418	654	Arthropoda	Insecta	Diptera	Stratiomyidae			Larvae	Cavity 15	Foret domaniale de Vierzon	Beech
LS-IRBI-CANOP0983	BOLD:AAG6939	655	Arthropoda	Insecta	Diptera	Scatopsidae	Apiloscatopse		Larvae	Cavity 15	Foret domaniale de Vierzon	Beech
LS-IRBI-CANOP0984	BOLD:ABV3418	654	Arthropoda	Insecta	Diptera	Stratiomyidae			Larvae	Cavity 15	Foret domaniale de Vierzon	Beech
LS-IRBI-CANOP0985	BOLD:ABV3418	654	Arthropoda	Insecta	Diptera	Stratiomyidae			Larvae	Cavity 15	Foret domaniale de Vierzon	Beech
LS-IRBI-CANOP0986	BOLD:ACP3231	661	Arthropoda	Insecta	Diptera	Dolichopodidae			Larvae	Cavity 15	Foret domaniale de Vierzon	Beech
LS-IRBI-CANOP0987	BOLD:AAG6939	654	Arthropoda	Insecta	Diptera	Scatopsidae	Apiloscatopse		Larvae	Cavity 15	Foret domaniale de Vierzon	Beech
LS-IRBI-CANOP0988	BOLD:AAG1746	651	Arthropoda	Insecta	Diptera	Fanniidae	Fannia	Fannia aequilineata	Larvae	Cavity 15	Foret domaniale de Vierzon	Beech
LS-IRBI-CANOP0990	BOLD:ABU8822	653	Arthropoda	Insecta	Diptera	Limoniidae	Achyrolimonia	Achyrolimonia decemmaculata	Larvae	Cavity 15	Foret domaniale de Vierzon	Beech
LS-IRBI-CANOP0991		0	Arthropoda	Insecta	Diptera				Larvae	Cavity 15	Foret domaniale de Vierzon	Beech
LS-IRBI-CANOP0992		0	Arthropoda	Insecta					Larvae	Cavity 15	Foret domaniale de Vierzon	Beech
LS-IRBI-CANOP0993	BOLD:AEF5686	653	Arthropoda	Insecta	Diptera	Stratiomyidae			Larvae	Cavity 15	Foret domaniale de Vierzon	Beech
LS-IRBI-CANOP0994	BOLD:ACP3231	655	Arthropoda	Insecta	Diptera	Dolichopodidae			Larvae	Cavity 15	Foret domaniale de Vierzon	Beech
LS-IRBI-CANOP0995	BOLD:AEF5686	654	Arthropoda	Insecta	Diptera	Stratiomyidae			Larvae	Cavity 15	Foret domaniale de Vierzon	Beech
LS-IRBI-CANOP0996	BOLD:AAO1236	653	Arthropoda	Insecta	Coleoptera	Staphylinidae	Quedius	Quedius cruentus	Larvae	Cavity 15	Foret domaniale de Vierzon	Beech
LS-IRBI-CANOP0997	BOLD:AEF5686	653	Arthropoda	Insecta	Diptera	Stratiomyidae			Larvae	Cavity 15	Foret domaniale de Vierzon	Beech
LS-IRBI-CANOP0998	BOLD:AAG6939	654	Arthropoda	Insecta	Diptera	Scatopsidae	Apiloscatopse		Larvae	Cavity 15	Foret domaniale de Vierzon	Beech
LS-IRBI-CANOP0999	BOLD:AAG1746	654	Arthropoda	Insecta	Diptera	Fanniidae	Fannia	Fannia aequilineata	Larvae	Cavity 15	Foret domaniale de Vierzon	Beech
LS-IRBI-CANOP1000	BOLD:AEF5686	654	Arthropoda	Insecta	Diptera	Stratiomyidae			Larvae	Cavity 15	Foret domaniale de Vierzon	Beech
LS-IRBI-CANOP1001	BOLD:ACP3231	654	Arthropoda	Insecta	Diptera	Dolichopodidae			Larvae	Cavity 15	Foret domaniale de Vierzon	Beech
LS-IRBI-CANOP1002	BOLD:ABV3418	654	Arthropoda	Insecta	Diptera	Stratiomyidae			Larvae	Cavity 15	Foret domaniale de Vierzon	Beech
LS-IRBI-CANOP1003	BOLD:AAG6939	654	Arthropoda	Insecta	Diptera	Scatopsidae	Apiloscatopse		Larvae	Cavity 15	Foret domaniale de Vierzon	Beech
LS-IRBI-CANOP1004	BOLD:ABV3418	654	Arthropoda	Insecta	Diptera	Stratiomyidae			Larvae	Cavity 15	Foret domaniale de Vierzon	Beech
LS-IRBI-CANOP1005	BOLD:AAG6939	640	Arthropoda	Insecta	Diptera	Scatopsidae	Apiloscatopse		Larvae	Cavity 15	Foret domaniale de Vierzon	Beech
LS-IRBI-CANOP1006	BOLD:ABV3418	651	Arthropoda	Insecta	Diptera	Stratiomyidae			Larvae	Cavity 15	Foret domaniale de Vierzon	Beech
LS-IRBI-CANOP1007		0	Arthropoda	Insecta	Diptera	Culicidae			Adult	Cavity 15	Foret domaniale de Vierzon	Beech
LS-IRBI-CANOP1008	BOLD:ACP3231	657	Arthropoda	Insecta	Diptera	Dolichopodidae			Larvae	Cavity 15	Foret domaniale de Vierzon	Beech
LS-IRBI-CANOP1009	BOLD:AAG6939	646	Arthropoda	Insecta	Diptera	Scatopsidae	Apiloscatopse		Larvae	Cavity 15	Foret domaniale de Vierzon	Beech
LS-IRBI-CANOP1010	BOLD:ACF6513	655	Arthropoda	Insecta	Diptera	Psychodidae	Psychoda	Psychoda cinerea	Adult	Cavity 15	Foret domaniale de Vierzon	Beech
LS-IRBI-CANOP1011		0	Arthropoda	Insecta	Diptera				Larvae	Cavity 15	Foret domaniale de Vierzon	Beech
LS-IRBI-CANOP1012	BOLD:AAG6939	654	Arthropoda	Insecta	Diptera	Scatopsidae	Apiloscatopse		Larvae	Cavity 15	Foret domaniale de Vierzon	Beech
LS-IRBI-CANOP1013	BOLD:AAM6198	653	Arthropoda	Insecta	Diptera	Ceratopogonidae	Culicoides	Culicoides obsoletus	Larvae	Cavity 15	Foret domaniale de Vierzon	Beech
LS-IRBI-CANOP1014	BOLD:AAG6939	653	Arthropoda	Insecta	Diptera	Scatopsidae	Apiloscatopse		Larvae	Cavity 15	Foret domaniale de Vierzon	Beech
LS-IRBI-CANOP1015	BOLD:ABV3418	675	Arthropoda	Insecta	Diptera	Stratiomyidae			Larvae	Cavity 15	Foret domaniale de Vierzon	Beech
LS-IRBI-CANOP1016	BOLD:AAF7469	654	Arthropoda	Insecta	Hemiptera	Aphididae	Myzus	Myzus ornatus	Adult	Cavity 15	Foret domaniale de Vierzon	Beech
LS-IRBI-CANOP1017	BOLD:ACR1522	655	Arthropoda	Insecta	Diptera	Ceratopogonidae	Dasyhelea	Dasyhelea flavifrons	Larvae	Cavity 15	Foret domaniale de Vierzon	Beech
LS-IRBI-CANOP1018	BOLD:AEL3626	654	Arthropoda	Insecta	Diptera	Ceratopogonidae			Adult	Cavity 15	Foret domaniale de Vierzon	Beech
LS-IRBI-CANOP1019	BOLD:ACR1522	655	Arthropoda	Insecta	Diptera	Ceratopogonidae	Dasyhelea	Dasyhelea flavifrons	Larvae	Cavity 15	Foret domaniale de Vierzon	Beech
LS-IRBI-CANOP1020	BOLD:AAA7242	666	Arthropoda	Collembola	Entomobryomorpha	Entomobryidae	Entomobrya	Entomobrya multifasciata	Adult	Cavity 15	Foret domaniale de Vierzon	Beech
LS-IRBI-CANOP1021		0	Arthropoda	Insecta					Larvae	Cavity 15	Foret domaniale de Vierzon	Beech
LS-IRBI-CANOP1022		0	Arthropoda	Insecta	Diptera	Culicidae			Adult	Cavity 15	Foret domaniale de Vierzon	Beech
LS-IRBI-CANOP1023	BOLD:ACP3231	654	Arthropoda	Insecta	Diptera	Dolichopodidae			Larvae	Cavity 15	Foret domaniale de Vierzon	Beech
LS-IRBI-CANOP1024		0	Arthropoda	Insecta	Diptera	Culicidae			Adult	Cavity 15	Foret domaniale de Vierzon	Beech
LS-IRBI-CANOP1025	BOLD:ACP3231	654	Arthropoda	Insecta	Diptera	Dolichopodidae			Larvae	Cavity 15	Foret domaniale de Vierzon	Beech
LS-IRBI-CANOP1026	BOLD:AAG6939	654	Arthropoda	Insecta	Diptera	Scatopsidae	Apiloscatopse		Larvae	Cavity 15	Foret domaniale de Vierzon	Beech
LS-IRBI-CANOP1027	BOLD:AAG6939	654	Arthropoda	Insecta	Diptera	Scatopsidae	Apiloscatopse		Larvae	Cavity 15	Foret domaniale de Vierzon	Beech
LS-IRBI-CANOP1028		0	Arthropoda	Insecta	Diptera	Culicidae			Adult	Cavity 15	Foret domaniale de Vierzon	Beech
LS-IRBI-CANOP1029	BOLD:AAG6939	652	Arthropoda	Insecta	Diptera	Scatopsidae	Apiloscatopse		Larvae	Cavity 15	Foret domaniale de Vierzon	Beech
LS-IRBI-CANOP1030	BOLD:ACR1522	651	Arthropoda	Insecta	Diptera	Ceratopogonidae	Dasyhelea	Dasyhelea flavifrons	Adult	Cavity 15	Foret domaniale de Vierzon	Beech
LS-IRBI-CANOP1031	BOLD:AEL5301	651	Arthropoda	Insecta	Coleoptera	Staphylinidae	Quedius		Larvae	Cavity 15	Foret domaniale de Vierzon	Beech
LS-IRBI-CANOP1032	BOLD:AAN8523	654	Arthropoda	Insecta	Diptera	Scatopsidae	Coboldia	Coboldia fuscipes	Larvae	Cavity 15	Foret domaniale de Vierzon	Beech
LS-IRBI-CANOP1033	BOLD:AAG1746	654	Arthropoda	Insecta	Diptera	Fanniidae	Fannia	Fannia aequilineata	Larvae	Cavity 15	Foret domaniale de Vierzon	Beech
LS-IRBI-CANOP1034	BOLD:AAG6939	654	Arthropoda	Insecta	Diptera	Scatopsidae	Apiloscatopse		Larvae	Cavity 15	Foret domaniale de Vierzon	Beech
LS-IRBI-CANOP1035		0	Arthropoda	Arachnida					Adult	Cavity 15	Foret domaniale de Vierzon	Beech
LS-IRBI-CANOP1036	BOLD:AEF5686	653	Arthropoda	Insecta	Diptera	Stratiomyidae			Larvae	Cavity 15	Foret domaniale de Vierzon	Beech
LS-IRBI-CANOP1037	BOLD:AAG6939	651	Arthropoda	Insecta	Diptera	Scatopsidae	Apiloscatopse		Larvae	Cavity 15	Foret domaniale de Vierzon	Beech
LS-IRBI-CANOP1038	BOLD:AEF5686	653	Arthropoda	Insecta	Diptera	Stratiomyidae			Larvae	Cavity 15	Foret domaniale de Vierzon	Beech
LS-IRBI-CANOP1039	BOLD:AAG6939	654	Arthropoda	Insecta	Diptera	Scatopsidae	Apiloscatopse		Larvae	Cavity 15	Foret domaniale de Vierzon	Beech
LS-IRBI-CANOP1040	BOLD:AAG6939	654	Arthropoda	Insecta	Diptera	Scatopsidae	Apiloscatopse		Larvae	Cavity 15	Foret domaniale de Vierzon	Beech
LS-IRBI-CANOP1041	BOLD:AEF5686	654	Arthropoda	Insecta	Diptera	Stratiomyidae			Larvae	Cavity 15	Foret domaniale de Vierzon	Beech
LS-IRBI-CANOP1042	BOLD:ACP3231	656	Arthropoda	Insecta	Diptera	Dolichopodidae			Larvae	Cavity 15	Foret domaniale de Vierzon	Beech
LS-IRBI-CANOP1043	BOLD:AEF5686	654	Arthropoda	Insecta	Diptera	Stratiomyidae			Larvae	Cavity 15	Foret domaniale de Vierzon	Beech
LS-IRBI-CANOP1044	BOLD:AAG6939	654	Arthropoda	Insecta	Diptera	Scatopsidae	Apiloscatopse		Larvae	Cavity 15	Foret domaniale de Vierzon	Beech
LS-IRBI-CANOP1045	BOLD:AAG1746	654	Arthropoda	Insecta	Diptera	Fanniidae	Fannia	Fannia aequilineata	Larvae	Cavity 15	Foret domaniale de Vierzon	Beech
LS-IRBI-CANOP1046	BOLD:AEF5686	655	Arthropoda	Insecta	Diptera	Stratiomyidae			Larvae	Cavity 15	Foret domaniale de Vierzon	Beech
LS-IRBI-CANOP1047	BOLD:AAG6939	654	Arthropoda	Insecta	Diptera	Scatopsidae	Apiloscatopse		Larvae	Cavity 15	Foret domaniale de Vierzon	Beech
LS-IRBI-CANOP1048	BOLD:ACP3231	654	Arthropoda	Insecta	Diptera	Dolichopodidae			Larvae	Cavity 15	Foret domaniale de Vierzon	Beech
LS-IRBI-CANOP1049	BOLD:AEL3023	653	Arthropoda	Insecta	Diptera	Xylomyidae	Xylomya		Larvae	Cavity 15	Foret domaniale de Vierzon	Beech
LS-IRBI-CANOP1050	BOLD:AEK7485	654	Arthropoda	Insecta	Diptera	Lonchaeidae	Lonchaea		Adult	Cavity 15	Foret domaniale de Vierzon	Beech
LS-IRBI-CANOP1051	BOLD:AAO0387	652	Arthropoda	Insecta	Coleoptera	Histeridae	Abraeus	Abraeus perpusillus	Adult	Cavity 15	Foret domaniale de Vierzon	Beech
LS-IRBI-CANOP1052	BOLD:AAP9713	654	Arthropoda	Insecta	Diptera	Syrphidae	Myathropa	Myathropa florea	Larvae	Cavity 15	Foret domaniale de Vierzon	Beech
LS-IRBI-CANOP1053	BOLD:AEF5686	654	Arthropoda	Insecta	Diptera	Stratiomyidae			Larvae	Cavity 15	Foret domaniale de Vierzon	Beech
LS-IRBI-CANOP1054	BOLD:ABU8822	653	Arthropoda	Insecta	Diptera	Limoniidae	Achyrolimonia	Achyrolimonia decemmaculata	Larvae	Cavity 15	Foret domaniale de Vierzon	Beech
LS-IRBI-CANOP1055		0	Arthropoda	Insecta	Coleoptera	Histeridae			Adult	Cavity 15	Foret domaniale de Vierzon	Beech
LS-IRBI-CANOP1056	BOLD:ADF5454	655	Arthropoda	Malacostraca	Isopoda	Porcellionidae	Protracheoniscus	Protracheoniscus politus	Adult	Cavity 15	Foret domaniale de Vierzon	Beech
LS-IRBI-CANOP1057	BOLD:AAO1236	654	Arthropoda	Insecta	Coleoptera	Staphylinidae	Quedius	Quedius cruentus	Larvae	Cavity 15	Foret domaniale de Vierzon	Beech
LS-IRBI-CANOP1058	BOLD:AEL4300	653	Arthropoda	Arachnida	Mesostigmata				Adult	Cavity 15	Foret domaniale de Vierzon	Beech
LS-IRBI-CANOP1059	BOLD:AEL3972	654	Arthropoda	Insecta	Diptera	Ceratopogonidae			Larvae	Cavity 15	Foret domaniale de Vierzon	Beech
LS-IRBI-CANOP1060	BOLD:AAA7246	654	Arthropoda	Collembola	Entomobryomorpha	Entomobryidae	Entomobrya		Adult	Cavity 15	Foret domaniale de Vierzon	Beech
LS-IRBI-CANOP1061		0	Arthropoda	Insecta	Coleoptera	Staphylinidae			Adult	Cavity 22	Foret domaniale de Vierzon	Oak
LS-IRBI-CANOP1062		0	Arthropoda	Insecta	Diptera	Culicidae			Adult	Cavity 19	Foret domaniale de Vierzon	Oak
LS-IRBI-CANOP1063		0	Arthropoda	Collembola					Adult	Cavity 19	Foret domaniale de Vierzon	Oak
LS-IRBI-CANOP1064	BOLD:AAV1295	654	Arthropoda	Insecta	Diptera	Sciaridae	Bradysia	Bradysia impatiens	Adult	Cavity 19	Foret domaniale de Vierzon	Oak
LS-IRBI-CANOP1065	BOLD:ACD3340	654	Arthropoda	Insecta	Diptera	Heleomyzidae	Tephrochlamys		Adult	Cavity 10	Foret domaniale de Vierzon	Beech
LS-IRBI-CANOP1066	BOLD:AEB7789	656	Arthropoda	Insecta	Hymenoptera	Pteromalidae	Cecidostiba	Cecidostiba fungosa	Adult	Cavity 10	Foret domaniale de Vierzon	Beech
LS-IRBI-CANOP1067	BOLD:ACD3340	655	Arthropoda	Insecta	Diptera	Heleomyzidae	Tephrochlamys		Adult	Cavity 10	Foret domaniale de Vierzon	Beech
LS-IRBI-CANOP1068	BOLD:AAG4873	654	Arthropoda	Insecta	Diptera	Mycetophilidae	Phronia	Phronia tenuis	Adult	Cavity 10	Foret domaniale de Vierzon	Beech
LS-IRBI-CANOP1069	BOLD:AAC3755	652	Arthropoda	Malacostraca	Isopoda	Porcellionidae	Porcellio	Porcellio scaber	Adult	Cavity 10	Foret domaniale de Vierzon	Beech
LS-IRBI-CANOP1070	BOLD:ACD3340	655	Arthropoda	Insecta	Diptera	Heleomyzidae	Tephrochlamys		Adult	Cavity 10	Foret domaniale de Vierzon	Beech
LS-IRBI-CANOP1071	BOLD:ACA7435	653	Arthropoda	Insecta	Coleoptera	Staphylinidae	Aleochara	Aleochara stichai	Adult	Cavity 10	Foret domaniale de Vierzon	Beech
LS-IRBI-CANOP1072	BOLD:ADX3351	654	Arthropoda	Insecta	Diptera	Sciaridae	Scatopsciara	Scatopsciara calamophila	Adult	Cavity 10	Foret domaniale de Vierzon	Beech
LS-IRBI-CANOP1073		0	Arthropoda	Insecta	Diptera				Larvae	Cavity 11	Foret domaniale de Vierzon	Beech
LS-IRBI-CANOP1074	BOLD:AEF5686	655	Arthropoda	Insecta	Diptera	Stratiomyidae			Larvae	Cavity 11	Foret domaniale de Vierzon	Beech
LS-IRBI-CANOP1075		0	Arthropoda	Insecta	Diptera				Larvae	Cavity 11	Foret domaniale de Vierzon	Beech
LS-IRBI-CANOP1076	BOLD:ACD3340	640	Arthropoda	Insecta	Diptera	Heleomyzidae	Tephrochlamys		Larvae	Cavity 11	Foret domaniale de Vierzon	Beech
LS-IRBI-CANOP1078	BOLD:AEF5686	651	Arthropoda	Insecta	Diptera	Stratiomyidae			Larvae	Cavity 11	Foret domaniale de Vierzon	Beech
LS-IRBI-CANOP1079	BOLD:AEF5686	658	Arthropoda	Insecta	Diptera	Stratiomyidae			Larvae	Cavity 11	Foret domaniale de Vierzon	Beech
LS-IRBI-CANOP1080		0	Arthropoda	Insecta	Diptera				Larvae	Cavity 11	Foret domaniale de Vierzon	Beech
LS-IRBI-CANOP1081	BOLD:ABV3418	655	Arthropoda	Insecta	Diptera	Stratiomyidae			Larvae	Cavity 11	Foret domaniale de Vierzon	Beech
LS-IRBI-CANOP1082		0	Arthropoda	Insecta	Diptera				Larvae	Cavity 11	Foret domaniale de Vierzon	Beech
LS-IRBI-CANOP1083		0	Arthropoda	Insecta	Diptera				Larvae	Cavity 11	Foret domaniale de Vierzon	Beech
LS-IRBI-CANOP1084		0	Arthropoda	Insecta	Diptera				Larvae	Cavity 11	Foret domaniale de Vierzon	Beech
LS-IRBI-CANOP1085	BOLD:AEL3023	654	Arthropoda	Insecta	Diptera	Xylomyidae	Xylomya		Larvae	Cavity 11	Foret domaniale de Vierzon	Beech
LS-IRBI-CANOP1086		0	Arthropoda	Insecta					Larvae	Cavity 4	Foret domaniale de Rambouillet	Oak
LS-IRBI-CANOP1087	BOLD:AEL3990	651	Arthropoda	Insecta	Coleoptera	Ptinidae	Ptinus		Adult	Cavity 4	Foret domaniale de Rambouillet	Oak
LS-IRBI-CANOP1088		0	Arthropoda	Insecta	Coleoptera	Tenebrionidae			Larvae	Cavity 4	Foret domaniale de Rambouillet	Oak
LS-IRBI-CANOP1089	BOLD:AAO4347	654	Arthropoda	Arachnida	Araneae	Salticidae	Pseudeuophrys	Pseudeuophrys lanigera	Adult	Cavity 4	Foret domaniale de Rambouillet	Oak
LS-IRBI-CANOP1091		0	Arthropoda	Insecta	Coleoptera	Tenebrionidae			Larvae	Cavity 4	Foret domaniale de Rambouillet	Oak
LS-IRBI-CANOP1092		0	Arthropoda	Insecta	Coleoptera	Tenebrionidae			Larvae	Cavity 4	Foret domaniale de Rambouillet	Oak
LS-IRBI-CANOP1093		0	Arthropoda	Insecta	Coleoptera	Tenebrionidae			Larvae	Cavity 4	Foret domaniale de Rambouillet	Oak
LS-IRBI-CANOP1094	BOLD:AAI9434	654	Arthropoda	Diplopoda	Julida	Julidae	Cylindroiulus	Cylindroiulus punctatus	Adult	Cavity 4	Foret domaniale de Rambouillet	Oak
LS-IRBI-CANOP1095		0	Arthropoda	Insecta	Coleoptera	Tenebrionidae			Larvae	Cavity 4	Foret domaniale de Rambouillet	Oak
LS-IRBI-CANOP1096	BOLD:AEK5668	652	Arthropoda	Insecta	Diptera	Rhagionidae	Chrysopilus		Larvae	Cavity 4	Foret domaniale de Rambouillet	Oak
LS-IRBI-CANOP1097		0	Arthropoda	Insecta	Coleoptera	Tenebrionidae			Larvae	Cavity 4	Foret domaniale de Rambouillet	Oak
LS-IRBI-CANOP1098	BOLD:AAN4174	654	Arthropoda	Diplopoda	Julida	Blaniulidae	Proteroiulus	Proteroiulus fuscus	Adult	Cavity 4	Foret domaniale de Rambouillet	Oak
LS-IRBI-CANOP1099		0	Arthropoda	Insecta	Coleoptera	Tenebrionidae			Larvae	Cavity 4	Foret domaniale de Rambouillet	Oak
LS-IRBI-CANOP1100		0	Arthropoda	Insecta	Coleoptera	Tenebrionidae			Larvae	Cavity 4	Foret domaniale de Rambouillet	Oak
LS-IRBI-CANOP1101	BOLD:ACE0351	653	Arthropoda	Insecta	Diptera	Chironomidae	Smittia	Smittia cf. stercoraria	Adult	Cavity 4	Foret domaniale de Rambouillet	Oak
LS-IRBI-CANOP1102		0	Arthropoda	Insecta	Coleoptera	Tenebrionidae			Larvae	Cavity 4	Foret domaniale de Rambouillet	Oak
LS-IRBI-CANOP1103	BOLD:AAN4174	655	Arthropoda	Diplopoda	Julida	Blaniulidae	Proteroiulus	Proteroiulus fuscus	Adult	Cavity 4	Foret domaniale de Rambouillet	Oak
LS-IRBI-CANOP1104	BOLD:ABW5541	653	Arthropoda	Insecta	Diptera	Sciaridae	Lycoriella	Lycoriella agraria	Adult	Cavity 4	Foret domaniale de Rambouillet	Oak
LS-IRBI-CANOP1105		0	Arthropoda	Insecta	Coleoptera	Tenebrionidae			Larvae	Cavity 4	Foret domaniale de Rambouillet	Oak
LS-IRBI-CANOP1106		0	Arthropoda	Insecta					Larvae	Cavity 4	Foret domaniale de Rambouillet	Oak
LS-IRBI-CANOP1107		0	Arthropoda	Insecta	Coleoptera	Tenebrionidae			Larvae	Cavity 4	Foret domaniale de Rambouillet	Oak
LS-IRBI-CANOP1108		0	Arthropoda	Collembola					Adult	Cavity 4	Foret domaniale de Rambouillet	Oak
LS-IRBI-CANOP1109		0	Arthropoda	Insecta	Coleoptera	Tenebrionidae			Larvae	Cavity 4	Foret domaniale de Rambouillet	Oak
LS-IRBI-CANOP1110	BOLD:AAN4174	654	Arthropoda	Diplopoda	Julida	Blaniulidae	Proteroiulus	Proteroiulus fuscus	Adult	Cavity 4	Foret domaniale de Rambouillet	Oak
LS-IRBI-CANOP1111		0	Arthropoda	Insecta	Coleoptera	Tenebrionidae			Larvae	Cavity 4	Foret domaniale de Rambouillet	Oak
LS-IRBI-CANOP1112	BOLD:AAN4174	649	Arthropoda	Diplopoda	Julida	Blaniulidae	Proteroiulus	Proteroiulus fuscus	Adult	Cavity 4	Foret domaniale de Rambouillet	Oak
LS-IRBI-CANOP1113		0	Arthropoda	Collembola					Adult	Cavity 4	Foret domaniale de Rambouillet	Oak
LS-IRBI-CANOP1114	BOLD:AAV1295	655	Arthropoda	Insecta	Diptera	Sciaridae	Bradysia	Bradysia impatiens	Adult	Cavity 6	Foret domaniale de Rambouillet	Oak
LS-IRBI-CANOP1115	BOLD:AEK8254	655	Arthropoda	Insecta	Diptera	Milichiidae	Phyllomyza		Larvae	Cavity 6	Foret domaniale de Rambouillet	Oak
LS-IRBI-CANOP1116	BOLD:AAV1295	654	Arthropoda	Insecta	Diptera	Sciaridae	Bradysia	Bradysia impatiens	Adult	Cavity 6	Foret domaniale de Rambouillet	Oak
LS-IRBI-CANOP1117		0	Arthropoda	Arachnida					Adult	Cavity 6	Foret domaniale de Rambouillet	Oak
LS-IRBI-CANOP1118	BOLD:AAV1295	653	Arthropoda	Insecta	Diptera	Sciaridae	Bradysia	Bradysia impatiens	Adult	Cavity 6	Foret domaniale de Rambouillet	Oak
LS-IRBI-CANOP1119	BOLD:ACE1733	655	Arthropoda	Insecta	Diptera	Hybotidae	Drapetis	Drapetis simulans	Larvae	Cavity 6	Foret domaniale de Rambouillet	Oak
LS-IRBI-CANOP1120	BOLD:AEK7948	653	Arthropoda	Insecta	Hymenoptera	Figitidae			Larvae	Cavity 6	Foret domaniale de Rambouillet	Oak
LS-IRBI-CANOP1121	BOLD:AAV1295	655	Arthropoda	Insecta	Diptera	Sciaridae	Bradysia	Bradysia impatiens	Adult	Cavity 6	Foret domaniale de Rambouillet	Oak
LS-IRBI-CANOP1122	BOLD:ADM8672	654	Arthropoda	Insecta	Diptera	Milichiidae	Phyllomyza		Larvae	Cavity 6	Foret domaniale de Rambouillet	Oak
LS-IRBI-CANOP1123		0	Arthropoda	Insecta	Diptera	Culicidae			Adult	Cavity 6	Foret domaniale de Rambouillet	Oak
LS-IRBI-CANOP1124	BOLD:ADM8672	655	Arthropoda	Insecta	Diptera	Milichiidae	Phyllomyza		Larvae	Cavity 6	Foret domaniale de Rambouillet	Oak
LS-IRBI-CANOP1125	BOLD:ACE0351	654	Arthropoda	Insecta	Diptera	Chironomidae	Smittia	Smittia cf. stercoraria	Adult	Cavity 6	Foret domaniale de Rambouillet	Oak
LS-IRBI-CANOP1126	BOLD:ADM8672	654	Arthropoda	Insecta	Diptera	Milichiidae	Phyllomyza		Larvae	Cavity 6	Foret domaniale de Rambouillet	Oak
LS-IRBI-CANOP1127	BOLD:ABX0469	653	Arthropoda	Arachnida	Araneae	Gnaphosidae	Drassodes	Drassodes lapidosus	Adult	Cavity 6	Foret domaniale de Rambouillet	Oak
LS-IRBI-CANOP1128	BOLD:AEL3644	651	Arthropoda	Insecta	Diptera				Larvae	Cavity 6	Foret domaniale de Rambouillet	Oak
LS-IRBI-CANOP1129	BOLD:ACR2251	654	Arthropoda	Insecta	Hymenoptera	Cynipidae	Neuroterus		Adult	Cavity 6	Foret domaniale de Rambouillet	Oak
LS-IRBI-CANOP1130	BOLD:ACL7274	653	Arthropoda	Insecta	Blattodea	Ectobiidae	Ectobius	Ectobius pallidus	Larvae	Cavity 6	Foret domaniale de Rambouillet	Oak
LS-IRBI-CANOP1131	BOLD:AAV1295	637	Arthropoda	Insecta	Diptera	Sciaridae	Bradysia	Bradysia impatiens	Adult	Cavity 6	Foret domaniale de Rambouillet	Oak
LS-IRBI-CANOP1132	BOLD:ACL7274	654	Arthropoda	Insecta	Blattodea	Ectobiidae	Ectobius	Ectobius pallidus	Larvae	Cavity 6	Foret domaniale de Rambouillet	Oak
LS-IRBI-CANOP1133	BOLD:AEK8254	654	Arthropoda	Insecta	Diptera	Milichiidae	Phyllomyza		Larvae	Cavity 6	Foret domaniale de Rambouillet	Oak
LS-IRBI-CANOP1134	BOLD:ACE0351	648	Arthropoda	Insecta	Diptera	Chironomidae	Smittia	Smittia cf. stercoraria	Adult	Cavity 6	Foret domaniale de Rambouillet	Oak
LS-IRBI-CANOP1135	BOLD:AAO1530	654	Arthropoda	Insecta	Coleoptera	Histeridae	Plegaderus	Plegaderus dissectus	Larvae	Cavity 6	Foret domaniale de Rambouillet	Oak
LS-IRBI-CANOP1136	BOLD:ACP4736	652	Arthropoda	Insecta	Diptera	Chironomidae	Smittia		Adult	Cavity 6	Foret domaniale de Rambouillet	Oak
LS-IRBI-CANOP1137	BOLD:ABX0469	655	Arthropoda	Arachnida	Araneae	Gnaphosidae	Drassodes	Drassodes lapidosus	Adult	Cavity 6	Foret domaniale de Rambouillet	Oak
LS-IRBI-CANOP1138	BOLD:AAB6211	654	Arthropoda	Insecta	Lepidoptera	Noctuidae	Orthosia	Orthosia gothica	Adult	Cavity 6	Foret domaniale de Rambouillet	Oak
LS-IRBI-CANOP1139		0	Arthropoda	Insecta					Larvae	Cavity 21	Foret domaniale de Vierzon	Oak
LS-IRBI-CANOP1140	BOLD:AAV1295	640	Arthropoda	Insecta	Diptera	Sciaridae	Bradysia	Bradysia impatiens	Adult	Cavity 21	Foret domaniale de Vierzon	Oak
LS-IRBI-CANOP1141		0	Arthropoda	Insecta					Larvae	Cavity 21	Foret domaniale de Vierzon	Oak
LS-IRBI-CANOP1142	BOLD:AAN1923	654	Arthropoda	Insecta	Coleoptera	Staphylinidae	Anthobium	Anthobium unicolor	Larvae	Cavity 21	Foret domaniale de Vierzon	Oak
LS-IRBI-CANOP1143	BOLD:ABY1848	652	Arthropoda	Insecta	Diptera	Trichoceridae	Trichocera	Trichocera annulata	Larvae	Cavity 21	Foret domaniale de Vierzon	Oak
LS-IRBI-CANOP1144		0	Arthropoda	Arachnida					Adult	Cavity 21	Foret domaniale de Vierzon	Oak
LS-IRBI-CANOP1145	BOLD:AAP9713	654	Arthropoda	Insecta	Diptera	Syrphidae	Myathropa	Myathropa florea	Larvae	Cavity 21	Foret domaniale de Vierzon	Oak
LS-IRBI-CANOP1146	BOLD:ACY0065	654	Arthropoda	Insecta	Hemiptera	Rhyparochromidae	Ischnocoris	Ischnocoris angustulus	Adult	Cavity 21	Foret domaniale de Vierzon	Oak
LS-IRBI-CANOP1147	BOLD:AAN4174	655	Arthropoda	Diplopoda	Julida	Blaniulidae	Proteroiulus	Proteroiulus fuscus	Adult	Cavity 21	Foret domaniale de Vierzon	Oak
LS-IRBI-CANOP1148	BOLD:AAV1295	653	Arthropoda	Insecta	Diptera	Sciaridae	Bradysia	Bradysia impatiens	Adult	Cavity 21	Foret domaniale de Vierzon	Oak
LS-IRBI-CANOP1149	BOLD:ABY1848	653	Arthropoda	Insecta	Diptera	Trichoceridae	Trichocera	Trichocera annulata	Larvae	Cavity 21	Foret domaniale de Vierzon	Oak
LS-IRBI-CANOP1150	BOLD:AAO4651	654	Arthropoda	Insecta	Coleoptera	Curculionidae	Brachyderes	Brachyderes incanus	Adult	Cavity 21	Foret domaniale de Vierzon	Oak
LS-IRBI-CANOP1151	BOLD:AAN4174	651	Arthropoda	Diplopoda	Julida	Blaniulidae	Proteroiulus	Proteroiulus fuscus	Adult	Cavity 3	Foret domaniale de Rambouillet	Oak
LS-IRBI-CANOP1152	BOLD:AAN4174	651	Arthropoda	Diplopoda	Julida	Blaniulidae	Proteroiulus	Proteroiulus fuscus	Adult	Cavity 3	Foret domaniale de Rambouillet	Oak
LS-IRBI-CANOP1153	BOLD:AAN4174	651	Arthropoda	Diplopoda	Julida	Blaniulidae	Proteroiulus	Proteroiulus fuscus	Adult	Cavity 3	Foret domaniale de Rambouillet	Oak
LS-IRBI-CANOP1154	BOLD:AAN4174	654	Arthropoda	Diplopoda	Julida	Blaniulidae	Proteroiulus	Proteroiulus fuscus	Adult	Cavity 3	Foret domaniale de Rambouillet	Oak
LS-IRBI-CANOP1155	BOLD:AAN4174	653	Arthropoda	Diplopoda	Julida	Blaniulidae	Proteroiulus	Proteroiulus fuscus	Adult	Cavity 3	Foret domaniale de Rambouillet	Oak
LS-IRBI-CANOP1156	BOLD:AAN4174	652	Arthropoda	Diplopoda	Julida	Blaniulidae	Proteroiulus	Proteroiulus fuscus	Adult	Cavity 3	Foret domaniale de Rambouillet	Oak
LS-IRBI-CANOP1157	BOLD:AAN4174	651	Arthropoda	Diplopoda	Julida	Blaniulidae	Proteroiulus	Proteroiulus fuscus	Adult	Cavity 3	Foret domaniale de Rambouillet	Oak
LS-IRBI-CANOP1158	BOLD:AAN4174	653	Arthropoda	Diplopoda	Julida	Blaniulidae	Proteroiulus	Proteroiulus fuscus	Adult	Cavity 3	Foret domaniale de Rambouillet	Oak
LS-IRBI-CANOP1159	BOLD:AAN4174	655	Arthropoda	Diplopoda	Julida	Blaniulidae	Proteroiulus	Proteroiulus fuscus	Adult	Cavity 3	Foret domaniale de Rambouillet	Oak
LS-IRBI-CANOP1160	BOLD:AAN4174	651	Arthropoda	Diplopoda	Julida	Blaniulidae	Proteroiulus	Proteroiulus fuscus	Adult	Cavity 3	Foret domaniale de Rambouillet	Oak
LS-IRBI-CANOP1161	BOLD:AAN4174	640	Arthropoda	Diplopoda	Julida	Blaniulidae	Proteroiulus	Proteroiulus fuscus	Adult	Cavity 3	Foret domaniale de Rambouillet	Oak
LS-IRBI-CANOP1162	BOLD:AAN4174	653	Arthropoda	Diplopoda	Julida	Blaniulidae	Proteroiulus	Proteroiulus fuscus	Adult	Cavity 3	Foret domaniale de Rambouillet	Oak
LS-IRBI-CANOP1163	BOLD:AAN4174	647	Arthropoda	Diplopoda	Julida	Blaniulidae	Proteroiulus	Proteroiulus fuscus	Adult	Cavity 3	Foret domaniale de Rambouillet	Oak
LS-IRBI-CANOP1164	BOLD:AAN4174	642	Arthropoda	Diplopoda	Julida	Blaniulidae	Proteroiulus	Proteroiulus fuscus	Adult	Cavity 3	Foret domaniale de Rambouillet	Oak
LS-IRBI-CANOP1165	BOLD:AAN4174	652	Arthropoda	Diplopoda	Julida	Blaniulidae	Proteroiulus	Proteroiulus fuscus	Adult	Cavity 3	Foret domaniale de Rambouillet	Oak
LS-IRBI-CANOP1166	BOLD:AAN4174	653	Arthropoda	Diplopoda	Julida	Blaniulidae	Proteroiulus	Proteroiulus fuscus	Adult	Cavity 3	Foret domaniale de Rambouillet	Oak
LS-IRBI-CANOP1167	BOLD:AAN4174	654	Arthropoda	Diplopoda	Julida	Blaniulidae	Proteroiulus	Proteroiulus fuscus	Adult	Cavity 3	Foret domaniale de Rambouillet	Oak
LS-IRBI-CANOP1168	BOLD:AAN4174	655	Arthropoda	Diplopoda	Julida	Blaniulidae	Proteroiulus	Proteroiulus fuscus	Adult	Cavity 3	Foret domaniale de Rambouillet	Oak
LS-IRBI-CANOP1169	BOLD:AAN4174	653	Arthropoda	Diplopoda	Julida	Blaniulidae	Proteroiulus	Proteroiulus fuscus	Adult	Cavity 3	Foret domaniale de Rambouillet	Oak
LS-IRBI-CANOP1170	BOLD:AAN4174	654	Arthropoda	Diplopoda	Julida	Blaniulidae	Proteroiulus	Proteroiulus fuscus	Adult	Cavity 3	Foret domaniale de Rambouillet	Oak
LS-IRBI-CANOP1171	BOLD:ACQ9998	655	Arthropoda	Insecta	Diptera	Trichoceridae	Trichocera	Trichocera saltator	Adult	Cavity 3	Foret domaniale de Rambouillet	Oak
LS-IRBI-CANOP1172	BOLD:AAN4174	655	Arthropoda	Diplopoda	Julida	Blaniulidae	Proteroiulus	Proteroiulus fuscus	Adult	Cavity 3	Foret domaniale de Rambouillet	Oak
LS-IRBI-CANOP1173	BOLD:AAN4174	654	Arthropoda	Diplopoda	Julida	Blaniulidae	Proteroiulus	Proteroiulus fuscus	Adult	Cavity 3	Foret domaniale de Rambouillet	Oak
LS-IRBI-CANOP1174	BOLD:AAN4174	652	Arthropoda	Diplopoda	Julida	Blaniulidae	Proteroiulus	Proteroiulus fuscus	Adult	Cavity 3	Foret domaniale de Rambouillet	Oak
LS-IRBI-CANOP1175	BOLD:AAN4174	640	Arthropoda	Diplopoda	Julida	Blaniulidae	Proteroiulus	Proteroiulus fuscus	Adult	Cavity 3	Foret domaniale de Rambouillet	Oak
LS-IRBI-CANOP1176	BOLD:AAN4174	653	Arthropoda	Diplopoda	Julida	Blaniulidae	Proteroiulus	Proteroiulus fuscus	Adult	Cavity 3	Foret domaniale de Rambouillet	Oak
LS-IRBI-CANOP1177	BOLD:AAN4174	651	Arthropoda	Diplopoda	Julida	Blaniulidae	Proteroiulus	Proteroiulus fuscus	Adult	Cavity 3	Foret domaniale de Rambouillet	Oak
LS-IRBI-CANOP1178	BOLD:AAN4174	655	Arthropoda	Diplopoda	Julida	Blaniulidae	Proteroiulus	Proteroiulus fuscus	Adult	Cavity 3	Foret domaniale de Rambouillet	Oak
LS-IRBI-CANOP1179	BOLD:AAN4174	654	Arthropoda	Diplopoda	Julida	Blaniulidae	Proteroiulus	Proteroiulus fuscus	Adult	Cavity 3	Foret domaniale de Rambouillet	Oak
LS-IRBI-CANOP1180	BOLD:AAN4174	654	Arthropoda	Diplopoda	Julida	Blaniulidae	Proteroiulus	Proteroiulus fuscus	Adult	Cavity 3	Foret domaniale de Rambouillet	Oak
LS-IRBI-CANOP1181	BOLD:AAN4174	654	Arthropoda	Diplopoda	Julida	Blaniulidae	Proteroiulus	Proteroiulus fuscus	Adult	Cavity 3	Foret domaniale de Rambouillet	Oak
LS-IRBI-CANOP1182		0	Arthropoda	Diplopoda	Julida				Adult	Cavity 3	Foret domaniale de Rambouillet	Oak
LS-IRBI-CANOP1183		0	Arthropoda	Diplopoda	Julida				Adult	Cavity 3	Foret domaniale de Rambouillet	Oak
LS-IRBI-CANOP1184	BOLD:AAN4174	652	Arthropoda	Diplopoda	Julida	Blaniulidae	Proteroiulus	Proteroiulus fuscus	Adult	Cavity 3	Foret domaniale de Rambouillet	Oak
LS-IRBI-CANOP1185	BOLD:AAN4174	651	Arthropoda	Diplopoda	Julida	Blaniulidae	Proteroiulus	Proteroiulus fuscus	Adult	Cavity 3	Foret domaniale de Rambouillet	Oak
LS-IRBI-CANOP1186	BOLD:AAN4174	640	Arthropoda	Diplopoda	Julida	Blaniulidae	Proteroiulus	Proteroiulus fuscus	Adult	Cavity 3	Foret domaniale de Rambouillet	Oak
LS-IRBI-CANOP1187	BOLD:AAN4174	652	Arthropoda	Diplopoda	Julida	Blaniulidae	Proteroiulus	Proteroiulus fuscus	Adult	Cavity 3	Foret domaniale de Rambouillet	Oak
LS-IRBI-CANOP1188	BOLD:AAN4174	654	Arthropoda	Diplopoda	Julida	Blaniulidae	Proteroiulus	Proteroiulus fuscus	Adult	Cavity 3	Foret domaniale de Rambouillet	Oak
LS-IRBI-CANOP1190	BOLD:AAN4174	653	Arthropoda	Diplopoda	Julida	Blaniulidae	Proteroiulus	Proteroiulus fuscus	Adult	Cavity 3	Foret domaniale de Rambouillet	Oak
LS-IRBI-CANOP1191	BOLD:AAN4174	652	Arthropoda	Diplopoda	Julida	Blaniulidae	Proteroiulus	Proteroiulus fuscus	Adult	Cavity 3	Foret domaniale de Rambouillet	Oak
LS-IRBI-CANOP1192	BOLD:AAN4174	653	Arthropoda	Diplopoda	Julida	Blaniulidae	Proteroiulus	Proteroiulus fuscus	Adult	Cavity 3	Foret domaniale de Rambouillet	Oak
LS-IRBI-CANOP1193	BOLD:AAN4174	653	Arthropoda	Diplopoda	Julida	Blaniulidae	Proteroiulus	Proteroiulus fuscus	Adult	Cavity 3	Foret domaniale de Rambouillet	Oak
LS-IRBI-CANOP1194	BOLD:AAN4174	640	Arthropoda	Diplopoda	Julida	Blaniulidae	Proteroiulus	Proteroiulus fuscus	Adult	Cavity 3	Foret domaniale de Rambouillet	Oak
LS-IRBI-CANOP1195	BOLD:AAN4174	654	Arthropoda	Diplopoda	Julida	Blaniulidae	Proteroiulus	Proteroiulus fuscus	Adult	Cavity 3	Foret domaniale de Rambouillet	Oak
LS-IRBI-CANOP1196	BOLD:AAN4174	653	Arthropoda	Diplopoda	Julida	Blaniulidae	Proteroiulus	Proteroiulus fuscus	Adult	Cavity 3	Foret domaniale de Rambouillet	Oak
LS-IRBI-CANOP1198	BOLD:AAN4174	642	Arthropoda	Diplopoda	Julida	Blaniulidae	Proteroiulus	Proteroiulus fuscus	Adult	Cavity 3	Foret domaniale de Rambouillet	Oak
LS-IRBI-CANOP1199	BOLD:AAN4174	655	Arthropoda	Diplopoda	Julida	Blaniulidae	Proteroiulus	Proteroiulus fuscus	Adult	Cavity 3	Foret domaniale de Rambouillet	Oak
LS-IRBI-CANOP1200	BOLD:AAN4174	654	Arthropoda	Diplopoda	Julida	Blaniulidae	Proteroiulus	Proteroiulus fuscus	Adult	Cavity 3	Foret domaniale de Rambouillet	Oak
LS-IRBI-CANOP1201	BOLD:AAN4174	654	Arthropoda	Diplopoda	Julida	Blaniulidae	Proteroiulus	Proteroiulus fuscus	Adult	Cavity 3	Foret domaniale de Rambouillet	Oak
LS-IRBI-CANOP1202	BOLD:AAN4174	653	Arthropoda	Diplopoda	Julida	Blaniulidae	Proteroiulus	Proteroiulus fuscus	Adult	Cavity 3	Foret domaniale de Rambouillet	Oak
LS-IRBI-CANOP1203	BOLD:AAN4174	654	Arthropoda	Diplopoda	Julida	Blaniulidae	Proteroiulus	Proteroiulus fuscus	Adult	Cavity 3	Foret domaniale de Rambouillet	Oak
LS-IRBI-CANOP1204		0	Arthropoda	Diplopoda	Julida				Adult	Cavity 3	Foret domaniale de Rambouillet	Oak
LS-IRBI-CANOP1205	BOLD:AAN4174	653	Arthropoda	Diplopoda	Julida	Blaniulidae	Proteroiulus	Proteroiulus fuscus	Adult	Cavity 3	Foret domaniale de Rambouillet	Oak
LS-IRBI-CANOP1206	BOLD:AAN4174	656	Arthropoda	Diplopoda	Julida	Blaniulidae	Proteroiulus	Proteroiulus fuscus	Adult	Cavity 3	Foret domaniale de Rambouillet	Oak
LS-IRBI-CANOP1207	BOLD:AAN4174	653	Arthropoda	Diplopoda	Julida	Blaniulidae	Proteroiulus	Proteroiulus fuscus	Adult	Cavity 3	Foret domaniale de Rambouillet	Oak
LS-IRBI-CANOP1208	BOLD:AAN4174	653	Arthropoda	Diplopoda	Julida	Blaniulidae	Proteroiulus	Proteroiulus fuscus	Adult	Cavity 3	Foret domaniale de Rambouillet	Oak
LS-IRBI-CANOP1209	BOLD:AAN4174	651	Arthropoda	Diplopoda	Julida	Blaniulidae	Proteroiulus	Proteroiulus fuscus	Adult	Cavity 3	Foret domaniale de Rambouillet	Oak
LS-IRBI-CANOP1210	BOLD:AAN4174	652	Arthropoda	Diplopoda	Julida	Blaniulidae	Proteroiulus	Proteroiulus fuscus	Adult	Cavity 3	Foret domaniale de Rambouillet	Oak
LS-IRBI-CANOP1211	BOLD:AAN4174	640	Arthropoda	Diplopoda	Julida	Blaniulidae	Proteroiulus	Proteroiulus fuscus	Adult	Cavity 3	Foret domaniale de Rambouillet	Oak
LS-IRBI-CANOP1212	BOLD:AAN4174	651	Arthropoda	Diplopoda	Julida	Blaniulidae	Proteroiulus	Proteroiulus fuscus	Adult	Cavity 3	Foret domaniale de Rambouillet	Oak
LS-IRBI-CANOP1213	BOLD:AAN4174	652	Arthropoda	Diplopoda	Julida	Blaniulidae	Proteroiulus	Proteroiulus fuscus	Adult	Cavity 3	Foret domaniale de Rambouillet	Oak
LS-IRBI-CANOP1215	BOLD:AAN4174	640	Arthropoda	Diplopoda	Julida	Blaniulidae	Proteroiulus	Proteroiulus fuscus	Adult	Cavity 3	Foret domaniale de Rambouillet	Oak
LS-IRBI-CANOP1216	BOLD:AAN4174	653	Arthropoda	Diplopoda	Julida	Blaniulidae	Proteroiulus	Proteroiulus fuscus	Adult	Cavity 3	Foret domaniale de Rambouillet	Oak
LS-IRBI-CANOP1217	BOLD:AAN4174	654	Arthropoda	Diplopoda	Julida	Blaniulidae	Proteroiulus	Proteroiulus fuscus	Adult	Cavity 3	Foret domaniale de Rambouillet	Oak
LS-IRBI-CANOP1218	BOLD:AAN4174	651	Arthropoda	Diplopoda	Julida	Blaniulidae	Proteroiulus	Proteroiulus fuscus	Adult	Cavity 3	Foret domaniale de Rambouillet	Oak
LS-IRBI-CANOP1219	BOLD:AAN4174	651	Arthropoda	Diplopoda	Julida	Blaniulidae	Proteroiulus	Proteroiulus fuscus	Adult	Cavity 3	Foret domaniale de Rambouillet	Oak
LS-IRBI-CANOP1220	BOLD:AAN4174	654	Arthropoda	Diplopoda	Julida	Blaniulidae	Proteroiulus	Proteroiulus fuscus	Adult	Cavity 3	Foret domaniale de Rambouillet	Oak
LS-IRBI-CANOP1221	BOLD:AAN4174	651	Arthropoda	Diplopoda	Julida	Blaniulidae	Proteroiulus	Proteroiulus fuscus	Adult	Cavity 3	Foret domaniale de Rambouillet	Oak
LS-IRBI-CANOP1222	BOLD:AAN4174	651	Arthropoda	Diplopoda	Julida	Blaniulidae	Proteroiulus	Proteroiulus fuscus	Adult	Cavity 3	Foret domaniale de Rambouillet	Oak
LS-IRBI-CANOP1223	BOLD:AAN4174	653	Arthropoda	Diplopoda	Julida	Blaniulidae	Proteroiulus	Proteroiulus fuscus	Adult	Cavity 3	Foret domaniale de Rambouillet	Oak
LS-IRBI-CANOP1224		0	Arthropoda	Diplopoda	Julida				Adult	Cavity 3	Foret domaniale de Rambouillet	Oak
LS-IRBI-CANOP1225	BOLD:AAC3755	651	Arthropoda	Malacostraca	Isopoda	Porcellionidae	Porcellio	Porcellio scaber	Adult	Cavity 3	Foret domaniale de Rambouillet	Oak
LS-IRBI-CANOP1226		0	Arthropoda	Diplopoda	Julida				Adult	Cavity 3	Foret domaniale de Rambouillet	Oak
LS-IRBI-CANOP1227		0	Arthropoda	Diplopoda	Julida				Adult	Cavity 3	Foret domaniale de Rambouillet	Oak
LS-IRBI-CANOP1228	BOLD:AAN4174	655	Arthropoda	Diplopoda	Julida	Blaniulidae	Proteroiulus	Proteroiulus fuscus	Adult	Cavity 3	Foret domaniale de Rambouillet	Oak
LS-IRBI-CANOP1229		0	Arthropoda	Diplopoda	Julida				Adult	Cavity 3	Foret domaniale de Rambouillet	Oak
LS-IRBI-CANOP1230	BOLD:AAN4174	653	Arthropoda	Diplopoda	Julida	Blaniulidae	Proteroiulus	Proteroiulus fuscus	Adult	Cavity 3	Foret domaniale de Rambouillet	Oak
LS-IRBI-CANOP1231	BOLD:AAU4546	655	Arthropoda	Insecta	Hymenoptera	Formicidae	Lasius	Lasius brunneus	Adult	Cavity 3	Foret domaniale de Rambouillet	Oak
LS-IRBI-CANOP1232	BOLD:AAN4174	652	Arthropoda	Diplopoda	Julida	Blaniulidae	Proteroiulus	Proteroiulus fuscus	Adult	Cavity 3	Foret domaniale de Rambouillet	Oak
LS-IRBI-CANOP1233	BOLD:AAN4174	651	Arthropoda	Diplopoda	Julida	Blaniulidae	Proteroiulus	Proteroiulus fuscus	Adult	Cavity 3	Foret domaniale de Rambouillet	Oak
LS-IRBI-CANOP1234	BOLD:AAN4174	653	Arthropoda	Diplopoda	Julida	Blaniulidae	Proteroiulus	Proteroiulus fuscus	Adult	Cavity 3	Foret domaniale de Rambouillet	Oak
LS-IRBI-CANOP1235	BOLD:AAN4174	653	Arthropoda	Diplopoda	Julida	Blaniulidae	Proteroiulus	Proteroiulus fuscus	Adult	Cavity 3	Foret domaniale de Rambouillet	Oak
LS-IRBI-CANOP1236	BOLD:AAN4174	655	Arthropoda	Diplopoda	Julida	Blaniulidae	Proteroiulus	Proteroiulus fuscus	Adult	Cavity 3	Foret domaniale de Rambouillet	Oak
LS-IRBI-CANOP1237	BOLD:AAN4174	654	Arthropoda	Diplopoda	Julida	Blaniulidae	Proteroiulus	Proteroiulus fuscus	Adult	Cavity 3	Foret domaniale de Rambouillet	Oak
LS-IRBI-CANOP1238	BOLD:AAN4174	654	Arthropoda	Diplopoda	Julida	Blaniulidae	Proteroiulus	Proteroiulus fuscus	Adult	Cavity 3	Foret domaniale de Rambouillet	Oak
LS-IRBI-CANOP1239	BOLD:AAN4174	654	Arthropoda	Diplopoda	Julida	Blaniulidae	Proteroiulus	Proteroiulus fuscus	Adult	Cavity 3	Foret domaniale de Rambouillet	Oak
LS-IRBI-CANOP1240	BOLD:AAN4174	653	Arthropoda	Diplopoda	Julida	Blaniulidae	Proteroiulus	Proteroiulus fuscus	Adult	Cavity 3	Foret domaniale de Rambouillet	Oak
LS-IRBI-CANOP1241	BOLD:AAN4174	653	Arthropoda	Diplopoda	Julida	Blaniulidae	Proteroiulus	Proteroiulus fuscus	Adult	Cavity 3	Foret domaniale de Rambouillet	Oak
LS-IRBI-CANOP1242	BOLD:AAU4546	654	Arthropoda	Insecta	Hymenoptera	Formicidae	Lasius	Lasius brunneus	Adult	Cavity 3	Foret domaniale de Rambouillet	Oak
LS-IRBI-CANOP1243	BOLD:AAN4174	654	Arthropoda	Diplopoda	Julida	Blaniulidae	Proteroiulus	Proteroiulus fuscus	Adult	Cavity 3	Foret domaniale de Rambouillet	Oak
LS-IRBI-CANOP1244	BOLD:AAN4174	651	Arthropoda	Diplopoda	Julida	Blaniulidae	Proteroiulus	Proteroiulus fuscus	Adult	Cavity 3	Foret domaniale de Rambouillet	Oak
LS-IRBI-CANOP1245	BOLD:AAN4174	652	Arthropoda	Diplopoda	Julida	Blaniulidae	Proteroiulus	Proteroiulus fuscus	Adult	Cavity 3	Foret domaniale de Rambouillet	Oak
LS-IRBI-CANOP1246	BOLD:AAN4174	653	Arthropoda	Diplopoda	Julida	Blaniulidae	Proteroiulus	Proteroiulus fuscus	Adult	Cavity 3	Foret domaniale de Rambouillet	Oak
LS-IRBI-CANOP1247	BOLD:AEK7485	640	Arthropoda	Insecta	Diptera	Lonchaeidae	Lonchaea		Adult	Cavity 3	Foret domaniale de Rambouillet	Oak
LS-IRBI-CANOP1248	BOLD:AAN4174	653	Arthropoda	Diplopoda	Julida	Blaniulidae	Proteroiulus	Proteroiulus fuscus	Adult	Cavity 3	Foret domaniale de Rambouillet	Oak
LS-IRBI-CANOP1249	BOLD:AAN4174	654	Arthropoda	Diplopoda	Julida	Blaniulidae	Proteroiulus	Proteroiulus fuscus	Adult	Cavity 3	Foret domaniale de Rambouillet	Oak
LS-IRBI-CANOP1250	BOLD:AAN4174	697	Arthropoda	Diplopoda	Julida	Blaniulidae	Proteroiulus	Proteroiulus fuscus	Adult	Cavity 3	Foret domaniale de Rambouillet	Oak
LS-IRBI-CANOP1251	BOLD:AAU4546	647	Arthropoda	Insecta	Hymenoptera	Formicidae	Lasius	Lasius brunneus	Adult	Cavity 3	Foret domaniale de Rambouillet	Oak
LS-IRBI-CANOP1252	BOLD:AAN4174	654	Arthropoda	Diplopoda	Julida	Blaniulidae	Proteroiulus	Proteroiulus fuscus	Adult	Cavity 3	Foret domaniale de Rambouillet	Oak
LS-IRBI-CANOP1253	BOLD:AAN4174	651	Arthropoda	Diplopoda	Julida	Blaniulidae	Proteroiulus	Proteroiulus fuscus	Adult	Cavity 3	Foret domaniale de Rambouillet	Oak
LS-IRBI-CANOP1254	BOLD:AAN4174	640	Arthropoda	Diplopoda	Julida	Blaniulidae	Proteroiulus	Proteroiulus fuscus	Adult	Cavity 3	Foret domaniale de Rambouillet	Oak
LS-IRBI-CANOP1255		0	Arthropoda	Diplopoda	Julida				Adult	Cavity 3	Foret domaniale de Rambouillet	Oak
LS-IRBI-CANOP1256	BOLD:AAN4174	653	Arthropoda	Diplopoda	Julida	Blaniulidae	Proteroiulus	Proteroiulus fuscus	Adult	Cavity 3	Foret domaniale de Rambouillet	Oak
LS-IRBI-CANOP1257	BOLD:AAN4174	651	Arthropoda	Diplopoda	Julida	Blaniulidae	Proteroiulus	Proteroiulus fuscus	Adult	Cavity 3	Foret domaniale de Rambouillet	Oak
LS-IRBI-CANOP1258	BOLD:AAN4174	654	Arthropoda	Diplopoda	Julida	Blaniulidae	Proteroiulus	Proteroiulus fuscus	Adult	Cavity 3	Foret domaniale de Rambouillet	Oak
LS-IRBI-CANOP1259	BOLD:AAN4174	653	Arthropoda	Diplopoda	Julida	Blaniulidae	Proteroiulus	Proteroiulus fuscus	Adult	Cavity 3	Foret domaniale de Rambouillet	Oak
LS-IRBI-CANOP1260		0	Arthropoda	Diplopoda	Julida				Adult	Cavity 3	Foret domaniale de Rambouillet	Oak
LS-IRBI-CANOP1261	BOLD:AAV1295	655	Arthropoda	Insecta	Diptera	Sciaridae	Bradysia	Bradysia impatiens	Adult	Cavity 3	Foret domaniale de Rambouillet	Oak
LS-IRBI-CANOP1262	BOLD:AAN4174	653	Arthropoda	Diplopoda	Julida	Blaniulidae	Proteroiulus	Proteroiulus fuscus	Adult	Cavity 3	Foret domaniale de Rambouillet	Oak
LS-IRBI-CANOP1263	BOLD:AAN4174	653	Arthropoda	Diplopoda	Julida	Blaniulidae	Proteroiulus	Proteroiulus fuscus	Adult	Cavity 3	Foret domaniale de Rambouillet	Oak
LS-IRBI-CANOP1264	BOLD:ACR1522	654	Arthropoda	Insecta	Diptera	Ceratopogonidae	Dasyhelea	Dasyhelea flavifrons	Adult	Cavity 2	Foret domaniale de Rambouillet	Oak
LS-IRBI-CANOP1265	BOLD:ACF6513	651	Arthropoda	Insecta	Diptera	Psychodidae	Psychoda	Psychoda cinerea	Adult	Cavity 2	Foret domaniale de Rambouillet	Oak
LS-IRBI-CANOP1266	BOLD:ACR0714	654	Arthropoda	Insecta	Diptera	Chironomidae	Smittia		Adult	Cavity 2	Foret domaniale de Rambouillet	Oak
LS-IRBI-CANOP1267	BOLD:ACR1875	653	Arthropoda	Insecta	Psocodea	Trogiidae	Lepinotus	Lepinotus patruelis	Adult	Cavity 2	Foret domaniale de Rambouillet	Oak
LS-IRBI-CANOP1268	BOLD:ABA1215	653	Arthropoda	Insecta	Diptera	Sciaridae	Lycoriella	Lycoriella sativae	Adult	Cavity 2	Foret domaniale de Rambouillet	Oak
LS-IRBI-CANOP1269	BOLD:ABA5468	649	Arthropoda	Insecta	Thysanoptera	Thripidae	Thrips	Thrips minutissimus	Adult	Cavity 2	Foret domaniale de Rambouillet	Oak
LS-IRBI-CANOP1270		0	Arthropoda	Collembola					Adult	Cavity 2	Foret domaniale de Rambouillet	Oak
LS-IRBI-CANOP1271	BOLD:AEM2767	669	Arthropoda	Insecta	Diptera	Chironomidae	Smittia		Adult	Cavity 10	Foret domaniale de Rambouillet	Oak
LS-IRBI-CANOP1272	BOLD:ACZ2252	659	Arthropoda	Collembola	Entomobryomorpha	Entomobryidae	Entomobrya		Adult	Cavity 10	Foret domaniale de Rambouillet	Oak
LS-IRBI-CANOP1273	BOLD:AAG1020	653	Arthropoda	Insecta	Diptera	Chironomidae	Smittia		Adult	Cavity 10	Foret domaniale de Rambouillet	Oak
LS-IRBI-CANOP1274	BOLD:AAO3603	677	Arthropoda	Collembola	Entomobryomorpha	Isotomidae	Vertagopus	Vertagopus arboreus	Adult	Cavity 10	Foret domaniale de Rambouillet	Oak
LS-IRBI-CANOP1275	BOLD:AAV1295	658	Arthropoda	Insecta	Diptera	Sciaridae	Bradysia	Bradysia impatiens	Adult	Cavity 10	Foret domaniale de Rambouillet	Oak
LS-IRBI-CANOP1276	BOLD:ACL7274	655	Arthropoda	Insecta	Blattodea	Ectobiidae	Ectobius	Ectobius pallidus	Larvae	Cavity 10	Foret domaniale de Rambouillet	Oak
LS-IRBI-CANOP1277	BOLD:ACE0351	653	Arthropoda	Insecta	Diptera	Chironomidae	Smittia	Smittia cf. stercoraria	Adult	Cavity 10	Foret domaniale de Rambouillet	Oak
LS-IRBI-CANOP1278	BOLD:ADZ4112	648	Arthropoda	Insecta	Diptera	Sphaeroceridae	Spelobia		Adult	Cavity 10	Foret domaniale de Rambouillet	Oak
LS-IRBI-CANOP1279	BOLD:AAV1295	654	Arthropoda	Insecta	Diptera	Sciaridae	Bradysia	Bradysia impatiens	Adult	Cavity 10	Foret domaniale de Rambouillet	Oak
LS-IRBI-CANOP1280	BOLD:ADM8004	654	Arthropoda	Insecta	Diptera	Chironomidae			Adult	Cavity 10	Foret domaniale de Rambouillet	Oak
LS-IRBI-CANOP1281		0	Arthropoda	Collembola					Adult	Cavity 16	Foret domaniale de Vierzon	Oak
LS-IRBI-CANOP1282	BOLD:AEK3514	654	Arthropoda	Insecta	Diptera	Ceratopogonidae			Larvae	Cavity 16	Foret domaniale de Vierzon	Oak
LS-IRBI-CANOP1283	BOLD:AAG1996	651	Arthropoda	Insecta	Diptera	Anisopodidae	Sylvicola	Sylvicola cinctus	Larvae	Cavity 16	Foret domaniale de Vierzon	Oak
LS-IRBI-CANOP1284	BOLD:ACD6073	655	Arthropoda	Insecta	Diptera	Sciaridae	Cratyna	Cratyna keilini	Adult	Cavity 16	Foret domaniale de Vierzon	Oak
LS-IRBI-CANOP1286		0	Arthropoda	Insecta	Diptera	Culicidae			Adult	Cavity 16	Foret domaniale de Vierzon	Oak
LS-IRBI-CANOP1287		0	Arthropoda	Insecta	Coleoptera				Larvae	Cavity 16	Foret domaniale de Vierzon	Oak
LS-IRBI-CANOP1288		0	Arthropoda	Insecta	Diptera	Culicidae			Adult	Cavity 16	Foret domaniale de Vierzon	Oak
LS-IRBI-CANOP1289		0	Arthropoda	Insecta	Coleoptera				Larvae	Cavity 16	Foret domaniale de Vierzon	Oak
LS-IRBI-CANOP1290		0	Arthropoda	Collembola					Adult	Cavity 16	Foret domaniale de Vierzon	Oak
LS-IRBI-CANOP1291		0	Arthropoda	Insecta	Coleoptera				Larvae	Cavity 16	Foret domaniale de Vierzon	Oak
LS-IRBI-CANOP1292		0	Arthropoda	Insecta	Diptera	Culicidae			Adult	Cavity 16	Foret domaniale de Vierzon	Oak
LS-IRBI-CANOP1294		0	Arthropoda	Insecta	Diptera	Culicidae			Adult	Cavity 16	Foret domaniale de Vierzon	Oak
LS-IRBI-CANOP1295		0	Arthropoda	Insecta	Coleoptera				Larvae	Cavity 16	Foret domaniale de Vierzon	Oak
LS-IRBI-CANOP1296		0	Arthropoda	Insecta	Diptera	Culicidae			Adult	Cavity 16	Foret domaniale de Vierzon	Oak
LS-IRBI-CANOP1297		0	Arthropoda	Insecta	Coleoptera				Larvae	Cavity 16	Foret domaniale de Vierzon	Oak
LS-IRBI-CANOP1298	BOLD:AAO3150	654	Arthropoda	Insecta	Coleoptera	Carabidae	Tachys	Tachys bistriatus	Adult	Cavity 16	Foret domaniale de Vierzon	Oak
LS-IRBI-CANOP1299		0	Arthropoda	Insecta	Diptera				Larvae	Cavity 16	Foret domaniale de Vierzon	Oak
LS-IRBI-CANOP1300	BOLD:ABX1017	640	Arthropoda	Insecta	Coleoptera	Staphylinidae	Mocyta	Mocyta orbata	Adult	Cavity 16	Foret domaniale de Vierzon	Oak
LS-IRBI-CANOP1301		0	Arthropoda	Collembola					Adult	Cavity 16	Foret domaniale de Vierzon	Oak
LS-IRBI-CANOP1302		0	Arthropoda	Insecta	Coleoptera				Larvae	Cavity 16	Foret domaniale de Vierzon	Oak
LS-IRBI-CANOP1303		0	Arthropoda	Malacostraca	Isopoda				Adult	Cavity 16	Foret domaniale de Vierzon	Oak
LS-IRBI-CANOP1304		0	Arthropoda	Collembola					Adult	Cavity 17	Foret domaniale de Vierzon	Oak
