# Supplementary material for: Incorporating Neglected Insect Larvae in Species Inventories: DNA Barcoding as an Effective Tool for All‐Stage Invertebrate Identification in Tree Holes
Source: Ecol Evol. 2025 Jun 24;15(6):e71586. doi: 10.1002/ece3.71586 (PMC12188026; doi:10.1002/ece3.71586)
Supplement: Supplementary file 3 — Table S3. Complementary information on sampling size and statistical results for the species richness comparisons between life stages. [file ECE3-15-e71586-s001.xlsx]

## Sheet: Feuil1
Statistical results of the species richness compared across life stages
Sample Size
	Nb of tree holes	Sp. Rich. Range
Adult	24	0 - 20
Larvae	24	0 - 18
Both	24	0 - 27
All inver.	24	0 - 31
Shapiro-Wilk Normality test
W	0.84472
p-value	1.265e-08
Kruskal Wallis Non-Parametric test (Holm correction)
chi-squared	12.367
df	3
p-value	0.006226
	Adult	Larvae	Both
Larvae	0.704	-	-
Both	0.215	0.079	-
All inver.	0.066	0.023	0.704
